# Supplementary material for: Potential Causal Association between Elevated Gamma-Glutamyl Transferase Level and Stroke: A Two-Sample Mendelian Randomization Study
Source: Biomolecules. 2023 Oct 29;13(11):1592. doi: 10.3390/biom13111592 (PMC10669367; doi:10.3390/biom13111592)
Supplement: Supplementary file 1 [file biomolecules-13-01592-s001.zip]

Archive with 1 entries (1 files):
- biomolecules-2623072-supplementary.xlsx
