# Supplementary material for: Potential Causal Association between Elevated Gamma-Glutamyl Transferase Level and Stroke: A Two-Sample Mendelian Randomization Study
Source: Biomolecules. 2023 Oct 29;13(11):1592. doi: 10.3390/biom13111592 (PMC10669367; doi:10.3390/biom13111592)
Supplement: Supplementary file 1 [file biomolecules-13-01592-s001.zip › biomolecules-2623072-supplementary.xlsx]

## Sheet: Table S1
	Supplementary Table S1 List of Single Nucleotide Polymorphism used in this MR study as instrumental variables in the single-variable MR analysis
	Outcome	SNP	Chr	Position	Nearby Gene	Effect Allele	Other Allele	Effect Allele Frequency	Beta	SE	P-value	F	MR-PRESSO outlier	Removing SNPs related to alcohol consumption, atrial fibrillation, and body mass index	MR-PRESSO outlier after removing SNPs related to alcohol consumption, atrial fibrillation, and body mass index
	Stroke	rs28469033	1	919127	PERM1;HES4	T	C	0.770169	-0.00358539	0.000607589	1.6e-09	34.8219
	Stroke	rs7546430	1	2188032	SKI	A	G	0.928663	-0.00762738	0.00099433	5.5e-15	58.8423
	Stroke	rs11588341	1	16498048	EPHA2;ARHGEF19	A	G	0.428762	-0.0195684	0.0005192	1e-200	1420.5
	Stroke	rs6686497	1	23810360	ASAP3	T	C	0.309982	-0.00592403	0.000552532	1.3e-27	114.953
	Stroke	rs17360994	1	27278573	KDF1	T	C	0.920195	0.00733189	0.000943246	2.1e-16	60.4202
	Stroke	rs12046793	1	43000705	CCDC30	T	C	0.794456	0.00325376	0.000632617	9.6e-09	26.4539
	Stroke	rs499600	1	46039077	AKR1A1;NASP	T	G	0.158747	-0.00612344	0.000700062	1.6e-19	76.51
	Stroke	rs2248907	1	47655816	PDZK1IP1	A	G	0.198414	0.00390233	0.000642718	1.1e-10	36.8644
	Stroke	rs7543272	1	51069102	FAF1	T	C	0.846524	0.00423143	0.000709274	1.3e-08	35.5915
	Stroke	rs7541882	1	64121569	PGM1	A	C	0.810397	-0.00370698	0.000653477	1.8e-09	32.1795
	Stroke	rs3009872	1	66411400	PDE4B	T	C	0.565436	0.00270554	0.000517663	3.9e-08	27.3158		excluded
	Stroke	rs11163306	1	81947398	ADGRL2	T	G	0.2255	-0.00348215	0.000612502	4.2e-09	32.3206
	Stroke	rs12731297	1	82281492	ADGRL2	T	C	0.706019	0.0071203	0.00056198	1.3e-37	160.53
	Stroke	rs10922478	1	89144053	PKN2-AS1	A	G	0.434719	-0.00776403	0.000514781	1.1e-52	227.473
	Stroke	rs11166257	1	99982298	MIR548N	T	G	0.131884	-0.00621112	0.000756785	5.9e-17	67.3589
	Stroke	rs77666400	1	101659343	LOC102606465;LOC101928370	T	C	0.736744	-0.0078827	0.000588297	2.4e-44	179.538
	Stroke	rs1762484	1	107613923	PRMT6;NTNG1	A	C	0.342321	0.00432847	0.000542267	1e-16	63.7151		excluded
	Stroke	rs1335645	1	111684276	CEPT1	A	G	0.891774	0.0074035	0.00082136	2.9e-20	81.2469
	Stroke	rs2453040	1	120529750	NOTCH2	A	C	0.892978	-0.00813667	0.000826458	5.7e-23	96.9286		excluded
	Stroke	rs2055975	1	150618632	GOLPH3L	A	C	0.289339	-0.00577136	0.00056359	6.4e-26	104.865
	Stroke	rs939595	1	151783688	RORC	A	C	0.364243	-0.00462592	0.000533251	1.1e-18	75.2546
	Stroke	rs9297	1	155106550	EFNA1	A	G	0.589973	0.013981	0.000518851	9.9e-167	726.091		excluded
	Stroke	rs61801825	1	161568886	FCGR2C	A	G	0.915212	-0.0109318	0.000931219	1.2e-31	137.81
	Stroke	rs869286	1	177943812	CRYZL2P-SEC16B;SEC16B	T	C	0.814171	-0.00371038	0.000657555	6.2e-09	31.84
	Stroke	rs10798619	1	178532517	C1orf220;MIR4424	A	G	0.466947	-0.00660644	0.000512755	8e-40	166.003
	Stroke	rs10753862	1	199959975	LINC02789;NR5A2	T	C	0.160726	0.00442519	0.000694714	1.1e-10	40.5744
	Stroke	rs7530358	1	200260443	NR5A2;LINC00862	T	C	0.215197	-0.00650052	0.000622307	7.1e-26	109.116
	Stroke	rs76970768	1	214225565	PROX1;SMYD2	T	C	0.978913	-0.0160371	0.00177891	9.7e-21	81.2725
	Stroke	rs75173112	1	214368948	PROX1;SMYD2	A	C	0.965577	-0.00799897	0.00140655	1.5e-08	32.3413
	Stroke	rs61824006	1	223969963	TP53BP2	T	C	0.795213	0.0048797	0.000635912	1.1e-14	58.8833
	Stroke	rs1578522	1	225872358	ENAH;SRP9	A	G	0.698552	-0.00526442	0.000558426	4.2e-21	88.873
	Stroke	rs1931595	1	232777394	SIPA1L2;LINC01745	A	G	0.571439	-0.00513998	0.000517564	1.3e-24	98.6268
	Stroke	rs60149603	2	285421	ALKAL2	A	G	0.653155	-0.0036854	0.000539555	3.5e-12	46.655		excluded
	Stroke	rs3820897	2	3642361	COLEC11	T	C	0.180053	0.00816339	0.000673513	4e-34	146.909
	Stroke	rs1260326	2	27730940	GCKR	T	C	0.395393	0.014005	0.000524151	1.9e-162	713.926		excluded
	Stroke	rs4666068	2	28623982	FOSL2	A	G	0.487386	0.00304546	0.000513195	3.5e-10	35.2161		excluded
	Stroke	rs6723226	2	32849207	BIRC6;TTC27	A	G	0.650989	-0.00330595	0.000538309	5.5e-10	37.7163
	Stroke	rs71441185	2	42404073	EML4	A	G	0.969089	-0.00896123	0.00149747	1.9e-10	35.8112
	Stroke	rs6544686	2	43909966	PLEKHH2	T	G	0.414915	0.0029029	0.000537083	1e-08	29.2133
	Stroke	rs62137009	2	48574164	FOXN2	T	C	0.61304	0.00587024	0.000528902	3.1e-30	123.186
	Stroke	rs360801	2	62955387	EHBP1	A	G	0.642565	-0.00479784	0.000536818	9e-20	79.8799		excluded
	Stroke	rs2160348	2	64909166	SERTAD2;LINC01800	T	C	0.264679	-0.00705827	0.000583509	1.4e-31	146.319
	Stroke	rs75744012	2	75721957	EVA1A	A	G	0.946286	0.00806445	0.00115667	1.2e-12	48.6106
	Stroke	rs13431962	2	85752707	SH2D6;PARTICL	A	G	0.874178	0.00650129	0.000773172	2.1e-17	70.7045
	Stroke	rs1079259	2	101624889	RPL31;TBC1D8	A	G	0.858073	0.0051442	0.000733612	2.6e-13	49.1703
	Stroke	rs77375846	2	103155075	SLC9A4;SLC9A2	T	C	0.867297	-0.00611507	0.000756381	1e-15	65.3614
	Stroke	rs72836349	2	111891795	BCL2L11	T	C	0.897921	0.00628691	0.000851853	2.6e-13	54.4685
	Stroke	rs6706968	2	121310269	LINC01101;GLI2	A	C	0.416705	0.00440539	0.000521938	1.7e-18	71.2411
	Stroke	rs3762465	2	133194032	GPR39	T	C	0.66951	0.00598014	0.000545436	3.2e-29	120.208
	Stroke	rs4668116	2	169902917	ABCB11;DHRS9	A	C	0.439287	-0.00547981	0.000522095	1.8e-26	110.162
	Stroke	rs35530564	2	192112050	MYO1B	T	G	0.67649	-0.0106301	0.00054761	4.5e-87	376.818		excluded
	Stroke	rs2110690	2	202185132	FLACC1	A	G	0.494755	-0.00353474	0.000513005	1.4e-12	47.4757
	Stroke	rs12612675	2	219133137	AAMP	A	G	0.595473	-0.00517844	0.000523105	6.7e-24	97.9987
	Stroke	rs2673134	2	227145757	LOC646736;MIR5702	A	G	0.363715	-0.00492738	0.000532422	1.6e-21	85.6486		excluded
	Stroke	rs11689178	2	233509851	EFHD1	T	C	0.379828	-0.00756069	0.000529029	2.2e-47	204.251
	Stroke	rs62190415	2	242426692	FARP2	A	G	0.834446	0.0041965	0.000689008	2.6e-10	37.0959
	Stroke	rs7645905	3	4758244	ITPR1	T	G	0.509932	0.0060969	0.000515896	2e-33	139.667
	Stroke	rs35000407	3	12351521	PPARG	T	G	0.881443	0.00888204	0.000793892	1e-30	125.171		excluded
	Stroke	rs6763925	3	12515602	PPARG;TSEN2	T	C	0.705185	0.00384084	0.000564872	1.2e-12	46.233
	Stroke	rs6792725	3	24520283	THRB	A	G	0.307658	0.0034107	0.000573463	3.5e-10	35.3734
	Stroke	rs3774343	3	37035834	MLH1	A	G	0.542465	0.00753238	0.000518474	1.2e-49	211.062
	Stroke	rs749511	3	47035735	NBEAL2	T	G	0.594199	0.00563954	0.000523307	4.4e-27	116.138
	Stroke	rs66782572	3	52567617	NT5DC2	A	G	0.463079	0.00403827	0.000515536	4.8e-15	61.3582		excluded
	Stroke	rs17008392	3	71291620	FOXP1	A	G	0.91642	-0.00536144	0.000927942	3.2e-08	33.3827
	Stroke	rs13088318	3	101242751	FAM172BP	A	G	0.662974	0.00337986	0.000543742	2e-10	38.6377
	Stroke	rs2461825	3	119529605	NR1I2	A	G	0.289364	0.00540828	0.000569173	2.8e-21	90.2879
	Stroke	rs7652269	3	123536182	MYLK	T	C	0.754135	0.00492563	0.000597112	3.8e-17	68.0475
	Stroke	rs10512628	3	124341806	KALRN	T	C	0.512898	0.00567261	0.000514536	3e-28	121.544
	Stroke	rs16843991	3	136196028	STAG1	T	C	0.659119	-0.00527913	0.000542194	2.5e-23	94.8015		excluded
	Stroke	rs2004108	3	149101775	TM4SF1-AS1	A	G	0.607265	-0.00428562	0.000528624	1.6e-17	65.7254
	Stroke	rs9870457	3	149209610	TM4SF4	A	G	0.414086	-0.00368058	0.000522204	1.2e-12	49.6766
	Stroke	rs78376817	3	160026630	TRIM59-IFT80	T	C	0.738271	-0.00702893	0.000586703	4.1e-35	143.53
	Stroke	rs11928798	3	170727408	SLC2A2	A	G	0.875504	-0.0157994	0.000777713	4.3e-94	412.708		excluded
	Stroke	rs111703587	3	172264728	TNFSF10;LINC02068	T	C	0.952727	-0.0126429	0.00121633	2e-25	108.041
	Stroke	rs16862908	3	187753889	LINC01991;LPP-AS2	T	G	0.626254	-0.00338039	0.000534441	9.3e-11	40.0068
	Stroke	rs76898988	3	191060610	CCDC50	T	C	0.761171	0.00355891	0.000604291	1.4e-09	34.685
	Stroke	rs2236995	4	1704542	SLBP	T	G	0.476571	-0.00286045	0.000514427	1.2e-08	30.9187		excluded
	Stroke	rs13108218	4	3443931	HGFAC	A	G	0.384502	0.0063266	0.000532708	1.3e-32	141.047		excluded
	Stroke	rs952904	4	37486328	C4orf19	A	C	0.41549	0.00345051	0.000522662	1.1e-10	43.5838
	Stroke	rs11940694	4	39414993	KLB	A	G	0.395382	-0.00538675	0.000530568	2.5e-23	103.079		excluded
	Stroke	rs34707604	4	69491456	UGT2B17;UGT2B15	T	C	0.740501	0.00643635	0.000618333	4.5e-26	108.351
	Stroke	rs13112099	4	69537733	UGT2B15;UGT2B10	T	G	0.524669	0.00687526	0.000514329	2.3e-41	178.688
	Stroke	rs28712409	4	69946229	UGT2B7	A	G	0.519978	0.0043026	0.000513513	3.6e-16	70.2035
	Stroke	rs6842723	4	79541284	ANXA3;LINC01094	A	G	0.376928	0.00451489	0.000532148	2.1e-18	71.9829
	Stroke	rs345328	4	86763901	ARHGAP24	T	C	0.642479	0.00312064	0.000539622	5.1e-09	33.4432
	Stroke	rs6811902	4	88213884	KLHL8;MIR5705	T	C	0.564501	0.00433989	0.000518601	5.3e-17	70.0311
	Stroke	rs1229984	4	100239319	ADH1B	T	C	0.0264666	-0.012214	0.0016237	1.9e-14	56.5854		excluded
	Stroke	rs13135092	4	103198082	SLC39A8	A	G	0.916434	0.00632635	0.000933109	2.1e-12	45.9665		excluded
	Stroke	rs326888	4	112714998	MIR297;FAM241A	T	C	0.395823	-0.00351824	0.000526263	3.4e-12	44.6936
	Stroke	rs34192564	4	140892589	MAML3	A	G	0.703138	-0.00343067	0.000562016	2.6e-10	37.2615
	Stroke	rs17797449	4	146368786	LINC02266;SMAD1	T	C	0.549188	-0.00338301	0.00051741	1.5e-11	42.7501
	Stroke	rs4835261	4	146781747	ZNF827	T	C	0.838057	-0.0247776	0.000699652	1e-200	1254.16
	Stroke	rs60718363	4	184190877	WWC2	T	C	0.760311	-0.00444342	0.000604332	4.5e-14	54.0609
	Stroke	rs35901985	4	186580062	SORBS2	A	G	0.821181	0.00366887	0.000672925	1.1e-08	29.7256
	Stroke	rs2731798	5	17095350	MYO10;BASP1-AS1	A	G	0.706386	-0.00335235	0.000569164	7e-10	34.6916
	Stroke	rs10075805	5	31021358	LOC105374704;CDH6	A	G	0.71973	0.0156393	0.000572794	1.4e-170	745.483
	Stroke	rs4074793	5	52193125	ITGA1	A	G	0.924727	-0.0193879	0.000974766	1.6e-92	395.604
	Stroke	rs255754	5	53320109	ARL15	T	C	0.310835	-0.00311164	0.000557037	1.4e-08	31.204
	Stroke	rs3936511	5	55860781	C5orf67	A	G	0.808087	-0.00576268	0.000656677	7e-19	77.0097		excluded
	Stroke	rs1364076	5	72124610	TNPO1	A	G	0.285834	-0.0047063	0.000568799	2e-16	68.4607
	Stroke	rs9293684	5	75705131	IQGAP2	A	G	0.341236	0.00396772	0.000542336	4.2e-14	53.5236
	Stroke	rs2243022	5	76119105	F2RL1	A	G	0.474829	-0.00283867	0.000515291	1.7e-08	30.3476
	Stroke	rs6861942	5	77812808	LHFPL2	T	C	0.649522	0.00304949	0.000539098	8.9e-09	31.9977
	Stroke	rs72785807	5	106714686	EFNA5	T	C	0.960298	0.00955251	0.00131629	3.7e-13	52.6662
	Stroke	rs163895	5	106879502	EFNA5	T	G	0.858198	0.0107079	0.000739415	1.7e-48	209.716
	Stroke	rs164850	5	106901053	EFNA5	A	G	0.809425	-0.00374452	0.00065627	1.5e-09	32.5557
	Stroke	rs7733404	5	112499105	MCC	A	G	0.723227	-0.00349894	0.000578995	1.6e-09	36.5194
	Stroke	rs13154356	5	122744178	CEP120	T	C	0.83221	0.00425504	0.000687611	4.9e-10	38.2932		excluded
	Stroke	rs56121115	5	132409074	HSPA4	A	G	0.744308	0.00648098	0.000589548	4.7e-28	120.849
	Stroke	rs269783	5	139515394	IGIP;LOC101929719	A	G	0.82993	-0.00375709	0.000684017	4.8e-09	30.1696
	Stroke	rs62383006	5	156709342	CYFIP2	A	G	0.944896	0.0133206	0.00112566	5.3e-32	140.034
	Stroke	rs13182244	5	166832662	TENM2	T	C	0.286793	0.00778698	0.00056898	2.8e-43	187.303
	Stroke	rs2569215	5	171858228	SH3PXD2B	A	G	0.569239	0.00282541	0.000520803	2.2e-08	29.4317
	Stroke	rs634501	5	180218668	MGAT1	A	G	0.265654	0.0040136	0.000583377	5.9e-12	47.3336
	Stroke	rs28677166	6	7059136	LY86;RREB1	A	C	0.954587	-0.00733458	0.00124646	4.9e-09	34.6253
	Stroke	rs11752007	6	7242605	RREB1	T	C	0.873791	-0.00663711	0.00077715	3.7e-18	72.9371
	Stroke	rs201336	6	21048124	CDKAL1	A	G	0.809941	0.00358757	0.000654448	9e-09	30.0504
	Stroke	rs12190285	6	21924326	CASC15	T	G	0.705234	0.00996516	0.000563964	2.4e-71	312.224
	Stroke	rs114088263	6	34187366	GRM4;HMGA1	T	C	0.95268	-0.00852216	0.00121793	3.5e-13	48.9615
	Stroke	rs6907508	6	34592090	ILRUN	A	G	0.884307	0.00826767	0.000805757	2.7e-26	105.283		excluded
	Stroke	rs10947978	6	41471608	LINC01276	A	C	0.383697	-0.00308871	0.000538634	7.7e-09	32.8826
	Stroke	rs6458922	6	53215119	ELOVL5;GCLC	T	C	0.879165	-0.00464301	0.000791186	3.3e-09	34.4383
	Stroke	rs9296736	6	53924697	MLIP	T	C	0.310277	0.0101331	0.00055693	2e-73	331.042		excluded
	Stroke	rs12202204	6	126686407	CENPW;NONE	A	G	0.686199	-0.00358751	0.000554497	1.1e-11	41.8589		excluded
	Stroke	rs9375698	6	130368602	L3MBTL3	A	G	0.327113	-0.00477813	0.000547636	2.4e-19	76.1258		excluded
	Stroke	rs9403170	6	140604913	MIR3668;MIR4465	T	G	0.796667	0.0038968	0.000638713	1.1e-09	37.2224
	Stroke	rs73577696	6	158409245	SYNJ2	A	G	0.789307	-0.00708923	0.000633134	5.3e-30	125.374
	Stroke	rs3123132	6	159231487	EZR	T	C	0.332633	0.00485022	0.000546375	2.2e-18	78.8027
	Stroke	rs10484656	6	168138241	LINC02487;LINC01558	A	C	0.842544	0.00522941	0.000705477	1.4e-13	54.9465
	Stroke	rs12701220	7	1022728	CYP2W1	T	C	0.788928	0.00618848	0.000631882	9e-24	95.9171
	Stroke	rs117408406	7	1515133	INTS1	A	C	0.965104	-0.0132744	0.00145704	3.7e-19	83.0017
	Stroke	rs7780562	7	26022414	MIR148A;NFE2L3	A	C	0.205321	-0.0107855	0.000662686	1.2e-59	264.89
	Stroke	rs4719925	7	28188995	JAZF1	A	G	0.915691	-0.00488966	0.000925812	4e-08	27.8941
	Stroke	rs147364402	7	28946965	CREB5;TRIL	A	G	0.965985	-0.0120011	0.00144774	4e-17	68.7165
	Stroke	rs2971672	7	44205906	GCK	A	C	0.627321	-0.00366517	0.000532193	1.1e-11	47.4297
	Stroke	rs111363146	7	44801682	ZMIZ2	T	C	0.862841	0.00550793	0.000748526	9.4e-14	54.1456		excluded
	Stroke	rs13234131	7	73025975	MLXIPL	A	G	0.871817	0.0164979	0.000767982	3.2e-107	461.483		excluded
	Stroke	rs236671	7	75061419	POM121C	A	G	0.419812	-0.00393274	0.000523844	3.5e-15	56.362		excluded
	Stroke	rs6955747	7	77306394	APTR	A	C	0.48607	0.00493523	0.000515811	2.9e-21	91.5448
	Stroke	rs917154	7	99020806	ATP5MF-PTCD1;PTCD1	A	G	0.845021	0.00386787	0.000712188	1.9e-08	29.4954		excluded
	Stroke	rs38857	7	116365413	MET	T	C	0.290999	0.00614331	0.000569392	1.1e-28	116.408
	Stroke	rs17168118	7	134576840	CALD1	A	G	0.707124	-0.00502609	0.000571899	8.3e-19	77.2364
	Stroke	rs7787719	7	135039161	STRA8;CNOT4	T	C	0.585127	-0.00346819	0.000524828	5.3e-12	43.6689
	Stroke	rs4725617	7	143097100	EPHA1	A	G	0.0726773	-0.00612603	0.000989432	2.5e-10	38.3342
	Stroke	rs10102352	8	9206069	LOC157273;TNKS	A	G	0.395319	-0.00535094	0.000529457	2.9e-24	102.141		excluded
	Stroke	rs3808605	8	10698394	LOC101929229	T	C	0.743801	0.00381791	0.000591353	4.8e-11	41.6829
	Stroke	rs1495745	8	18262723	NAT2;PSD3	T	G	0.274326	0.00428965	0.000577376	1.3e-14	55.1984
	Stroke	rs900776	8	21918089	DMTN	A	C	0.825375	-0.0123786	0.000679612	1.8e-77	331.758
	Stroke	rs28503706	8	55441799	SOX17;RP1	A	G	0.791982	-0.00941906	0.000633707	5.4e-51	220.922
	Stroke	rs58448625	8	59380259	UBXN2B;CYP7A1	A	G	0.80444	0.00556403	0.000650131	1.7e-18	73.2449
	Stroke	rs2941487	8	76480350	HNF4G;LINC01111	T	C	0.522124	0.00372529	0.000514528	5e-14	52.4206		excluded
	Stroke	rs2515236	8	95934907	NDUFAF6	A	G	0.638188	-0.00621214	0.000536075	5.6e-32	134.286
	Stroke	rs6469812	8	120128070	COLEC10;MAL2	T	C	0.453714	-0.00452726	0.00051795	1.3e-19	76.4003
	Stroke	rs2980875	8	126481747	TRIB1;LINC00861	A	G	0.534721	0.00892292	0.000515885	5.3e-65	299.163		excluded
	Stroke	rs1330307	9	4305064	GLIS3;SLC1A1	A	C	0.513657	0.00339688	0.000517345	2.1e-11	43.1122
	Stroke	rs4740823	9	5632721	RIC1	A	G	0.677316	0.00404007	0.000552148	5.3e-13	53.5386
	Stroke	rs10810125	9	14292104	NFIB	T	C	0.67658	-0.00336102	0.000552429	2.7e-10	37.016
	Stroke	rs1951432	9	35757075	RGP1	A	G	0.337229	0.00289159	0.000544476	1.4e-08	28.2043
	Stroke	rs1982151	9	86617265	RMI1	A	G	0.256648	-0.00321969	0.000589583	6.2e-09	29.8221		excluded
	Stroke	rs10797117	9	92201797	SEMA4D;GADD45G	A	C	0.689957	-0.00369755	0.000558482	2.1e-11	43.8339		excluded
	Stroke	rs10821066	9	95840479	SUSD3	A	G	0.839902	-0.00417346	0.00070229	7e-10	35.315
	Stroke	rs12000215	9	112223059	PTPN3	A	G	0.680759	0.00450921	0.000555976	1.4e-15	65.7792
	Stroke	rs12352805	9	119711291	ASTN2	A	C	0.820953	-0.0044028	0.000674209	6.4e-10	42.6451
	Stroke	rs13284665	9	131513370	ZER1	A	G	0.867122	0.0111774	0.000759719	5.9e-52	216.459
	Stroke	rs149189328	9	136080512	OBP2B	A	C	0.975002	-0.0113276	0.00177404	2.9e-10	40.7708
	Stroke	rs1832007	10	5254847	AKR1C4	A	G	0.846251	-0.00462991	0.000712373	6.8e-10	42.2406
	Stroke	rs34346558	10	11904834	PROSER2-AS1	A	C	0.794149	-0.00480952	0.000635816	5e-14	57.219
	Stroke	rs6482225	10	22861591	PIP4K2A	A	C	0.0554252	0.00614338	0.00112313	9.7e-09	29.9195
	Stroke	rs4539260	10	35086350	PARD3	A	G	0.264056	-0.00517795	0.000582422	9.4e-19	79.0388
	Stroke	rs7068127	10	52606488	A1CF	A	G	0.584019	-0.0065968	0.000521682	4.3e-38	159.902
	Stroke	rs12258523	10	60365975	BICC1	T	C	0.633759	-0.00421156	0.000535711	3.4e-16	61.8052
	Stroke	rs11815438	10	62501737	ANK3;CDK1	T	C	0.76497	0.00418523	0.000606746	3.1e-12	47.58
	Stroke	rs1009984	10	64916469	NRBF2;JMJD1C	T	G	0.153365	-0.00533995	0.000713627	1.4e-13	55.9928
	Stroke	rs4691	10	75561916	NDST2	T	C	0.731155	0.00344265	0.000580491	4.9e-09	35.1718
	Stroke	rs55910200	10	79665173	DLG5	T	C	0.749707	-0.0170614	0.000592708	3.3e-185	828.605
	Stroke	rs10887768	10	89755601	PTEN;RNLS	T	C	0.70865	-0.00355812	0.000566306	1.3e-10	39.4765
	Stroke	rs12359135	10	94843535	CYP26A1;MYOF	T	C	0.479591	0.00441534	0.000515599	7.5e-19	73.3338
	Stroke	rs1889931	10	95320440	CEP55;FFAR4	T	C	0.788998	0.00491194	0.000632356	2.3e-15	60.3369
	Stroke	rs7101333	10	99083669	FRAT1;FRAT2	A	G	0.715716	-0.0032958	0.000570375	2.3e-09	33.3888		excluded
	Stroke	rs17216177	10	101603522	ABCC2	T	C	0.942578	0.0153846	0.00110503	5.5e-47	193.831
	Stroke	rs56317403	10	102670196	PAX2;SLF2	T	G	0.796832	0.00494522	0.000639423	1e-15	59.8129
	Stroke	rs7094463	10	114711983	TCF7L2	A	G	0.466678	-0.00319508	0.00051549	8.7e-10	38.417
	Stroke	rs11245322	10	126323766	FAM53B	A	G	0.695345	-0.00417594	0.000560855	4.2e-14	55.438
	Stroke	rs12286521	11	573554	LOC143666	A	G	0.651852	0.00317538	0.000540402	3.8e-09	34.5269
	Stroke	rs6597946	11	1037888	MUC6;LINC02688	A	G	0.242681	-0.00363775	0.000600652	1.5e-09	36.6792
	Stroke	rs11022130	11	12071547	LINC02547	A	G	0.751287	0.0101673	0.000598587	2.3e-67	288.507
	Stroke	rs11025251	11	19788691	NAV2	T	C	0.669773	-0.0038849	0.000551971	1.4e-11	49.5367
	Stroke	rs1235089	11	30375316	ARL14EP;MPPED2	A	G	0.31126	0.00314483	0.000557263	1.5e-08	31.8474		excluded
	Stroke	rs17358295	11	34653771	EHF	T	G	0.89411	0.0101509	0.000836724	4.8e-36	147.179
	Stroke	rs12274437	11	47886541	NUP160;PTPRJ	T	G	0.941689	-0.00724421	0.00109779	7e-11	43.5455
	Stroke	rs2729361	11	57342402	UBE2L6;SERPING1	T	C	0.470289	0.00289716	0.000516313	1.5e-08	31.4861
	Stroke	rs11229489	11	58244917	OR5B12;OR5B21	A	G	0.788299	0.00576875	0.000630193	1.2e-20	83.7946
	Stroke	rs17157266	11	62199817	SCGB1A1;AHNAK	T	C	0.821761	0.0119203	0.000672495	3.7e-74	314.193
	Stroke	rs1144789	11	65389631	PCNX3	A	G	0.423746	0.00321524	0.000520207	1.4e-09	38.201
	Stroke	rs489337	11	65854561	PACS1	A	G	0.240746	0.00399477	0.00060485	1.2e-11	43.6203		excluded
	Stroke	rs11820019	11	69448758	LINC01488;CCND1	T	C	0.973867	-0.0109663	0.00162985	9.2e-11	45.2715
	Stroke	rs7130588	11	76270683	EMSY;LRRC32	A	G	0.638068	0.00314286	0.000535224	4.4e-09	34.4809
	Stroke	rs4945313	11	78599783	TENM4	A	G	0.352024	0.00610574	0.000538952	3.8e-29	128.344
	Stroke	rs530939	11	78871554	TENM4	T	C	0.39367	0.00516474	0.000526719	2e-22	96.1477
	Stroke	rs11214086	11	111981853	SDHD;IL18	T	C	0.631954	0.00298302	0.000536286	2.3e-08	30.9399
	Stroke	rs112550735	11	118303200	LOC100131626;KMT2A	T	C	0.957011	-0.0124711	0.00127987	2.8e-23	94.9462
	Stroke	rs10892324	11	118903039	SLC37A4;HYOU1	T	G	0.540849	0.00274902	0.000509479	2.2e-08	29.1141		excluded
	Stroke	rs73018243	11	122604700	UBASH3B	T	C	0.80402	-0.00437381	0.000650161	2.6e-11	45.2562
	Stroke	rs76895963	12	4384844	CCND2-AS1	T	G	0.979266	0.0141631	0.00198439	5.6e-13	50.9404		excluded
	Stroke	rs10849448	12	6493351	LTBR	A	G	0.247714	0.00374985	0.000607287	9.1e-11	38.1276
	Stroke	rs7956634	12	15321194	RERG	T	C	0.79986	0.00495527	0.000642938	8.5e-16	59.4014
	Stroke	rs11045235	12	20578881	PDE3A	A	G	0.781244	0.00376367	0.000624523	3.4e-10	36.3184	excluded		excluded
	Stroke	rs7306033	12	21014178	SLCO1B3;SLCO1B3-SLCO1B7	A	G	0.853224	-0.0116713	0.000724971	3.6e-60	259.177
	Stroke	rs12318598	12	25407726	KRAS;LMNTD1	A	G	0.915735	0.0083005	0.000927004	4.2e-20	80.1762
	Stroke	rs11175518	12	40580318	LINC02471;LRRK2	T	C	0.931063	0.00606622	0.00101431	1e-09	35.768
	Stroke	rs907348	12	51788340	SLC4A8	T	C	0.362602	0.00426847	0.000534651	3.1e-15	63.7388
	Stroke	rs7133528	12	53275334	KRT78;KRT8	T	C	0.342027	0.00453257	0.000540544	5.4e-17	70.3116
	Stroke	rs56264182	12	64238097	SRGAP1	A	G	0.825019	0.00405969	0.000675134	3.8e-09	36.1581
	Stroke	rs12830585	12	81367754	LIN7A;ACSS3	A	G	0.733592	-0.00412543	0.000584261	1.1e-12	49.8568
	Stroke	rs324801	12	83938605	TMTC2;SLC6A15	T	C	0.573793	0.00300804	0.000519055	2.8e-09	33.5846		excluded
	Stroke	rs10506973	12	89866780	POC1B	A	G	0.653898	-0.00438308	0.000539745	1.2e-16	65.9449
	Stroke	rs7133949	12	95849798	MIR3685;METAP2	T	G	0.573252	0.00510175	0.000520064	8.1e-24	96.2332
	Stroke	rs7970999	12	100905556	NR1H4	T	C	0.942694	0.00768656	0.00110607	4.7e-12	48.2946
	Stroke	rs55939346	12	109084889	CORO1C	A	G	0.641449	0.00549547	0.000534789	7.9e-25	105.595
	Stroke	rs73413596	12	111582630	CUX2	T	C	0.924283	-0.0120136	0.000976274	7.8e-35	151.427			excluded
	Stroke	rs35444	12	115552437	TBX3;MED13L	A	G	0.618156	-0.00294035	0.000527004	1e-08	31.1294	excluded		excluded
	Stroke	rs2701184	12	121353088	XLOC_009911;HNF1A-AS1	T	G	0.59329	0.0159978	0.000523268	1e-200	934.7
	Stroke	rs2393794	12	121378976	XLOC_009911;HNF1A-AS1	T	C	0.814181	-0.00920018	0.00066565	3.2e-46	191.03
	Stroke	rs3817189	12	121711768	CAMKK2	T	G	0.587151	-0.005554	0.000520882	1.8e-28	113.693
	Stroke	rs1532944	12	124875657	NCOR2	T	C	0.492794	0.0034797	0.000523227	4.7e-11	44.2286
	Stroke	rs565596	13	27680520	USP12	T	C	0.938881	-0.0105403	0.00107773	2.5e-23	95.6502
	Stroke	rs1974378	13	28440454	PLUT	A	G	0.434297	0.00869033	0.00051956	1.5e-65	279.77
	Stroke	rs11620388	13	28501598	PDX1;LINC00543	A	G	0.874894	-0.0051292	0.000778396	2.1e-11	43.4208
	Stroke	rs73176948	13	41611271	ELF1	A	G	0.92546	0.00763512	0.000983535	9.7e-15	60.2632
	Stroke	rs9563063	13	52125748	MIR4703	T	C	0.931959	0.00628523	0.00102511	2.6e-10	37.5925
	Stroke	rs73220655	13	73646672	KLF5	A	G	0.681225	0.00331538	0.000554115	4.3e-10	35.7987
	Stroke	rs544012	13	110878639	COL4A1	T	G	0.265088	-0.00325085	0.000595603	3.3e-08	29.7907
	Stroke	rs12855875	13	110938156	COL4A1	A	G	0.79956	0.00609522	0.00064518	3.9e-22	89.2518
	Stroke	rs1888003	13	111019865	COL4A2	A	G	0.254471	0.00360364	0.00059221	3.8e-09	37.0281
	Stroke	rs17102745	14	35263983	BAZ1A	T	C	0.905386	-0.00485611	0.000878106	1.3e-08	30.5832
	Stroke	rs143735615	14	50040734	RPS29	A	G	0.962201	-0.00797051	0.0013616	3.2e-09	34.2668
	Stroke	rs3861491	14	50440474	MIR6076;LINC01588	A	G	0.361407	-0.00556571	0.000536108	1.3e-26	107.78
	Stroke	rs7148045	14	69699559	EXD2	T	C	0.69241	-0.00370053	0.000558732	5.5e-13	43.8653
	Stroke	rs76891117	14	73399837	DCAF4	A	G	0.897671	-0.00596921	0.000848172	6.1e-14	49.5297
	Stroke	rs1005421	14	89886940	FOXN3	T	C	0.416623	-0.0029107	0.000525053	1.7e-08	30.7318
	Stroke	rs34976218	14	103559153	LBHD2;EXOC3L4	A	G	0.468745	0.0209972	0.000520757	1e-200	1625.75
	Stroke	rs2234137	14	103597322	TNFAIP2	A	G	0.901514	-0.0185189	0.000871892	8.5e-103	451.133
	Stroke	rs1079298	14	103791045	LOC105378183;LOC105370687	T	C	0.721021	0.00438819	0.000572863	1.2e-14	58.6772
	Stroke	rs11633974	15	39927152	FSIP1	T	C	0.895451	-0.00575004	0.000841795	6.3e-12	46.6583
	Stroke	rs1059395	15	40330518	SRP14	T	G	0.816056	-0.00483823	0.000666281	1.6e-13	52.73
	Stroke	rs139097404	15	43933941	PPIP5K1P1-CATSPER2	T	C	0.976384	0.0161937	0.00171739	8.6e-22	88.9108
	Stroke	rs71467610	15	47456031	LOC105370802;SEMA6D	A	C	0.827719	-0.00396858	0.000683025	2.6e-10	33.7596
	Stroke	rs12591317	15	49945675	DTWD1	A	G	0.638075	-0.00360317	0.000534904	5.7e-11	45.3751
	Stroke	rs72749499	15	57295579	TCF12	A	G	0.927219	-0.00656443	0.000992131	9.3e-12	43.778
	Stroke	rs340025	15	60908307	RORA-AS1	T	C	0.420152	-0.0133535	0.000523174	1.4e-145	651.475		excluded
	Stroke	rs11635675	15	63793238	LINC02568;USP3	T	G	0.656369	-0.00591123	0.000542236	8.4e-28	118.844		excluded
	Stroke	rs12442886	15	72473611	GRAMD2A	T	C	0.244217	-0.0055011	0.000600203	8.1e-20	84.0045
	Stroke	rs8032531	15	73977271	CD276	A	G	0.570511	-0.0089738	0.000520383	1.2e-68	297.376
	Stroke	rs7170790	15	85870724	GOLGA6L3;MIR7706	A	G	0.582153	-0.00386353	0.000524119	3.6e-13	54.3386
	Stroke	rs8023580	15	96708291	NR2F2-AS1	T	C	0.722819	-0.00517295	0.000576003	1.5e-20	80.6542
	Stroke	rs62030794	16	422516	TMEM8A	T	G	0.931786	-0.00979272	0.00102181	7e-23	91.8473
	Stroke	rs13331284	16	2221157	TRAF7	T	C	0.940519	0.00754498	0.00109384	1.3e-13	47.5783
	Stroke	rs6501179	16	3610642	NLRC3	T	C	0.560266	-0.00338734	0.000519906	1.5e-11	42.449
	Stroke	rs841219	16	4741636	MGRN1	T	C	0.401913	-0.0030925	0.000525288	4.8e-09	34.6597
	Stroke	rs3784924	16	11644842	LITAF	A	G	0.68604	-0.00679458	0.00055969	4.7e-34	147.377
	Stroke	rs8044603	16	30559377	ZNF747;ZNF764	A	G	0.753141	-0.00582045	0.000598368	1.1e-22	94.6186		excluded
	Stroke	rs7203398	16	53189672	CHD9	A	C	0.718202	-0.00334475	0.000576144	1.1e-08	33.7027
	Stroke	rs2304488	16	58074210	MMP15	A	G	0.76365	0.00786031	0.000607051	2.4e-40	167.66
	Stroke	rs2011779	16	68837496	CDH1	A	G	0.611645	-0.00283771	0.000534335	4.2e-09	28.2039
	Stroke	rs217184	16	72105965	HPR	T	C	0.807414	0.00487338	0.000653731	4.4e-14	55.5728		excluded
	Stroke	rs12922660	16	73200017	C16orf47;LINC01568	A	G	0.582014	-0.00327693	0.000522247	6.4e-12	39.3715
	Stroke	rs7189522	16	80498094	LOC102724084	T	C	0.270622	0.0134189	0.0005789	5e-126	537.312
	Stroke	rs12925563	16	81258330	PKD1L2;BCO1	T	C	0.472612	0.0029028	0.000517182	1.4e-08	31.5027
	Stroke	rs34139656	16	88534923	ZFPM1	A	G	0.672435	-0.003914	0.00055228	2.9e-12	50.2254
	Stroke	rs871841	17	8216468	ARHGEF15	T	C	0.50196	-0.00352717	0.00051544	1.2e-12	46.827
	Stroke	rs8075751	17	16941236	LINC02090;MPRIP	A	G	0.889469	-0.00494055	0.000820644	3.3e-10	36.2444
	Stroke	rs2525564	17	29652531	NF1	A	G	0.384637	-0.00436901	0.000529084	1.4e-17	68.1894		excluded
	Stroke	rs2466853	17	31246036	MYO1D;TMEM98	T	C	0.610166	0.00350534	0.000529916	1.4e-10	43.7569
	Stroke	rs12951345	17	36077863	HNF1B	A	C	0.772074	-0.0085084	0.000615225	8.3e-45	191.262
	Stroke	rs4793991	17	47001801	UBE2Z	A	G	0.470357	-0.00331267	0.000515654	9.7e-11	41.2705		excluded
	Stroke	rs7218545	17	60037150	MED13	T	C	0.785226	0.00351457	0.000627692	1.8e-08	31.351
	Stroke	rs17633437	17	64301842	PRKCA	A	G	0.609509	-0.00279466	0.000528547	4.2e-08	27.957
	Stroke	rs12450363	17	65840108	BPTF	T	C	0.804284	-0.00816242	0.000649134	8.9e-38	158.114		excluded
	Stroke	rs9911723	17	70107882	SOX9-AS1	A	G	0.304309	-0.00712342	0.000563193	6.4e-38	159.979
	Stroke	rs93075	17	75370468	SEPTIN9	T	G	0.306055	-0.00578351	0.000561148	3.9e-28	106.225
	Stroke	rs11657440	17	79480686	ACTG1	T	C	0.582429	-0.00995636	0.000523274	5.1e-83	362.029
	Stroke	rs11663085	18	782898	YES1	A	G	0.895495	-0.00492818	0.000846301	9.8e-09	33.9097
	Stroke	rs873351	18	19607126	MIB1;GATA6-AS1	T	C	0.946377	-0.0104571	0.00114351	1.6e-20	83.6262
	Stroke	rs73416859	18	33100303	INO80C;MIR3975	T	C	0.818834	0.00374812	0.000670735	3.6e-08	31.2266
	Stroke	rs7226404	18	55319472	ATP8B1;LOC100505549	A	C	0.850067	0.00819833	0.00072263	1.9e-32	128.712
	Stroke	rs28613955	18	55425203	ATP8B1	A	G	0.914799	-0.0054595	0.000923816	1.3e-09	34.9249
	Stroke	rs4503880	18	56084054	NEDD4L;MIR122	T	C	0.201548	0.0214762	0.00064499	1e-200	1108.69
	Stroke	rs351973	19	795457	MISP;PTBP1	A	G	0.35971	-0.00794375	0.000548649	4.8e-48	209.634
	Stroke	rs4807709	19	5289522	PTPRS	A	G	0.483784	-0.00266298	0.000513814	1.5e-08	26.8611
	Stroke	rs2306969	19	5851801	LOC101928844	A	G	0.22753	0.00503815	0.000647882	1.1e-14	60.4714
	Stroke	rs5030377	19	10393234	ICAM1	A	G	0.620559	0.0034921	0.000531287	3.2e-11	43.2031
	Stroke	rs8111532	19	17835520	MAP1S	A	G	0.504973	-0.00688653	0.000513977	1.6e-41	179.52
	Stroke	rs11668601	19	18214521	MAST3	T	C	0.746457	-0.00748274	0.000591921	2.7e-40	159.806		excluded
	Stroke	rs73039431	19	33523197	RHPN2	A	G	0.953028	-0.014443	0.0012245	1.6e-32	139.122
	Stroke	rs7247349	19	33887160	PEPD	A	C	0.502922	0.00779527	0.000514466	2.6e-51	229.588
	Stroke	rs12972925	19	39393498	NFKBIB	A	G	0.398937	-0.00344429	0.000525956	1.4e-11	42.8845
	Stroke	rs73045256	19	41811072	HNRNPUL1	A	G	0.943125	-0.00827398	0.00112137	1.1e-13	54.4416
	Stroke	rs8112983	19	49229525	RASIP1	T	C	0.463249	-0.012006	0.00051731	7.1e-124	538.635	excluded	excluded
	Stroke	rs4560020	19	50042535	RCN3	A	G	0.923548	-0.00530924	0.000966095	4.1e-08	30.2013
	Stroke	rs150996533	20	3664915	ADAM33;SIGLEC1	A	G	0.933017	-0.00894885	0.00104077	5.7e-19	73.9307
	Stroke	rs17457340	20	10640042	JAG1	T	C	0.92352	0.00575243	0.000973163	1.3e-09	34.9407
	Stroke	rs57247898	20	14639769	MACROD2	A	G	0.668945	0.00430041	0.000548697	9.5e-16	61.4263
	Stroke	rs6135224	20	14677650	MACROD2	A	G	0.690797	-0.00728697	0.000557563	2.5e-39	170.807
	Stroke	rs6087990	20	31349908	DNMT3B	T	C	0.58583	-0.00573428	0.000523937	6.1e-29	119.784
	Stroke	rs6072249	20	39656342	LOC100128988;TOP1	A	G	0.527732	-0.00687269	0.000517083	2.4e-42	176.658
	Stroke	rs3212199	20	43046045	HNF4A	T	G	0.41119	-0.00346902	0.000533543	1.1e-10	42.2741
	Stroke	rs4809325	20	62341235	ZGPAT	T	C	0.0811479	-0.0074115	0.000943719	3.1e-15	61.6775
	Stroke	rs229106	21	28237348	ADAMTS1;ADAMTS5	T	C	0.534387	-0.00299398	0.000518574	8.7e-09	33.3331
	Stroke	rs12626489	21	30105305	LINC00161;N6AMT1	A	G	0.756121	-0.00540323	0.000602079	3.1e-19	80.5378
	Stroke	rs59132205	21	33824901	EVA1C	A	G	0.906397	-0.00508192	0.000886883	2.7e-09	32.8339
	Stroke	rs4816700	21	42261734	DSCAM;LINC00323	T	C	0.749452	0.00524857	0.000602794	6.6e-18	75.8131
	Stroke	rs9980195	21	46268783	PTTG1IP	T	C	0.474453	0.0063358	0.000517269	2.2e-36	150.027
	Stroke	rs12158906	22	18437382	MICAL3	A	G	0.760343	0.0185186	0.00059859	1e-200	957.1
	Stroke	rs6003964	22	24269084	MIF-AS1;GSTT2B	T	C	0.169629	0.00870658	0.000679477	1.6e-38	164.19
	Stroke	rs78254370	22	24729210	SPECC1L-ADORA2A	A	G	0.961774	-0.0180662	0.00133062	2.5e-42	184.343
	Stroke	rs5760485	22	24986473	GGT1;LRRC75B	T	C	0.716129	-0.0356009	0.00056792	1e-200	3929.59
	Stroke	rs2330929	22	25219930	SGSM1	T	C	0.656947	-0.0093234	0.000539508	1.1e-67	298.643
	Stroke	rs139724	22	25284829	SGSM1	A	G	0.811679	-0.00653738	0.000655556	1.1e-22	99.4461
	Stroke	rs695272	22	28856760	TTC28	T	C	0.336088	-0.00575537	0.000541377	4.1e-27	113.018
	Stroke	rs6519133	22	39096602	JOSD1	T	C	0.605359	-0.00673096	0.000522686	6.7e-40	165.834
	Stroke	rs2878117	22	50866559	PPP6R2	T	C	0.650131	0.00338552	0.000535877	5.3e-10	39.9136
	Cardioembolic stroke	rs28469033	1	919127	PERM1;HES4	T	C	0.770169	-0.00358539	0.000607589	1.6e-09	34.8219
	Cardioembolic stroke	rs7546430	1	2188032	SKI	A	G	0.928663	-0.00762738	0.00099433	5.5e-15	58.8423
	Cardioembolic stroke	rs11588341	1	16498048	EPHA2;ARHGEF19	A	G	0.428762	-0.0195684	0.0005192	1e-200	1420.5
	Cardioembolic stroke	rs6686497	1	23810360	ASAP3	T	C	0.309982	-0.00592403	0.000552532	1.3e-27	114.953
	Cardioembolic stroke	rs17360994	1	27278573	KDF1	T	C	0.920195	0.00733189	0.000943246	2.1e-16	60.4202
	Cardioembolic stroke	rs12046793	1	43000705	CCDC30	T	C	0.794456	0.00325376	0.000632617	9.6e-09	26.4539
	Cardioembolic stroke	rs499600	1	46039077	AKR1A1;NASP	T	G	0.158747	-0.00612344	0.000700062	1.6e-19	76.51
	Cardioembolic stroke	rs2248907	1	47655816	PDZK1IP1	A	G	0.198414	0.00390233	0.000642718	1.1e-10	36.8644
	Cardioembolic stroke	rs7543272	1	51069102	FAF1	T	C	0.846524	0.00423143	0.000709274	1.3e-08	35.5915
	Cardioembolic stroke	rs7541882	1	64121569	PGM1	A	C	0.810397	-0.00370698	0.000653477	1.8e-09	32.1795
	Cardioembolic stroke	rs3009872	1	66411400	PDE4B	T	C	0.565436	0.00270554	0.000517663	3.9e-08	27.3158		excluded
	Cardioembolic stroke	rs11163306	1	81947398	ADGRL2	T	G	0.2255	-0.00348215	0.000612502	4.2e-09	32.3206
	Cardioembolic stroke	rs12731297	1	82281492	ADGRL2	T	C	0.706019	0.0071203	0.00056198	1.3e-37	160.53
	Cardioembolic stroke	rs10922478	1	89144053	PKN2-AS1	A	G	0.434719	-0.00776403	0.000514781	1.1e-52	227.473
	Cardioembolic stroke	rs11166257	1	99982298	MIR548N	T	G	0.131884	-0.00621112	0.000756785	5.9e-17	67.3589
	Cardioembolic stroke	rs77666400	1	101659343	LOC102606465;LOC101928370	T	C	0.736744	-0.0078827	0.000588297	2.4e-44	179.538
	Cardioembolic stroke	rs1762484	1	107613923	PRMT6;NTNG1	A	C	0.342321	0.00432847	0.000542267	1e-16	63.7151		excluded
	Cardioembolic stroke	rs1335645	1	111684276	CEPT1	A	G	0.891774	0.0074035	0.00082136	2.9e-20	81.2469
	Cardioembolic stroke	rs2453040	1	120529750	NOTCH2	A	C	0.892978	-0.00813667	0.000826458	5.7e-23	96.9286		excluded
	Cardioembolic stroke	rs2055975	1	150618632	GOLPH3L	A	C	0.289339	-0.00577136	0.00056359	6.4e-26	104.865
	Cardioembolic stroke	rs939595	1	151783688	RORC	A	C	0.364243	-0.00462592	0.000533251	1.1e-18	75.2546
	Cardioembolic stroke	rs9297	1	155106550	EFNA1	A	G	0.589973	0.013981	0.000518851	9.9e-167	726.091		excluded
	Cardioembolic stroke	rs61801825	1	161568886	FCGR2C	A	G	0.915212	-0.0109318	0.000931219	1.2e-31	137.81
	Cardioembolic stroke	rs869286	1	177943812	CRYZL2P-SEC16B;SEC16B	T	C	0.814171	-0.00371038	0.000657555	6.2e-09	31.84
	Cardioembolic stroke	rs10798619	1	178532517	C1orf220;MIR4424	A	G	0.466947	-0.00660644	0.000512755	8e-40	166.003
	Cardioembolic stroke	rs10753862	1	199959975	LINC02789;NR5A2	T	C	0.160726	0.00442519	0.000694714	1.1e-10	40.5744
	Cardioembolic stroke	rs7530358	1	200260443	NR5A2;LINC00862	T	C	0.215197	-0.00650052	0.000622307	7.1e-26	109.116
	Cardioembolic stroke	rs11120240	1	214196854	PROX1	T	C	0.978206	-0.0156382	0.00175912	2.7e-20	79.0283
	Cardioembolic stroke	rs61824006	1	223969963	TP53BP2	T	C	0.795213	0.0048797	0.000635912	1.1e-14	58.8833
	Cardioembolic stroke	rs1578522	1	225872358	ENAH;SRP9	A	G	0.698552	-0.00526442	0.000558426	4.2e-21	88.873
	Cardioembolic stroke	rs1931595	1	232777394	SIPA1L2;LINC01745	A	G	0.571439	-0.00513998	0.000517564	1.3e-24	98.6268
	Cardioembolic stroke	rs60149603	2	285421	ALKAL2	A	G	0.653155	-0.0036854	0.000539555	3.5e-12	46.655		excluded
	Cardioembolic stroke	rs3820897	2	3642361	COLEC11	T	C	0.180053	0.00816339	0.000673513	4e-34	146.909
	Cardioembolic stroke	rs1260326	2	27730940	GCKR	T	C	0.395393	0.014005	0.000524151	1.9e-162	713.926		excluded
	Cardioembolic stroke	rs4666068	2	28623982	FOSL2	A	G	0.487386	0.00304546	0.000513195	3.5e-10	35.2161		excluded
	Cardioembolic stroke	rs6723226	2	32849207	BIRC6;TTC27	A	G	0.650989	-0.00330595	0.000538309	5.5e-10	37.7163
	Cardioembolic stroke	rs71441185	2	42404073	EML4	A	G	0.969089	-0.00896123	0.00149747	1.9e-10	35.8112
	Cardioembolic stroke	rs6544686	2	43909966	PLEKHH2	T	G	0.414915	0.0029029	0.000537083	1e-08	29.2133
	Cardioembolic stroke	rs62137009	2	48574164	FOXN2	T	C	0.61304	0.00587024	0.000528902	3.1e-30	123.186
	Cardioembolic stroke	rs360801	2	62955387	EHBP1	A	G	0.642565	-0.00479784	0.000536818	9e-20	79.8799		excluded
	Cardioembolic stroke	rs2160348	2	64909166	SERTAD2;LINC01800	T	C	0.264679	-0.00705827	0.000583509	1.4e-31	146.319
	Cardioembolic stroke	rs75744012	2	75721957	EVA1A	A	G	0.946286	0.00806445	0.00115667	1.2e-12	48.6106
	Cardioembolic stroke	rs13431962	2	85752707	SH2D6;PARTICL	A	G	0.874178	0.00650129	0.000773172	2.1e-17	70.7045
	Cardioembolic stroke	rs1079259	2	101624889	RPL31;TBC1D8	A	G	0.858073	0.0051442	0.000733612	2.6e-13	49.1703
	Cardioembolic stroke	rs77375846	2	103155075	SLC9A4;SLC9A2	T	C	0.867297	-0.00611507	0.000756381	1e-15	65.3614
	Cardioembolic stroke	rs72836349	2	111891795	BCL2L11	T	C	0.897921	0.00628691	0.000851853	2.6e-13	54.4685
	Cardioembolic stroke	rs6706968	2	121310269	LINC01101;GLI2	A	C	0.416705	0.00440539	0.000521938	1.7e-18	71.2411
	Cardioembolic stroke	rs3762465	2	133194032	GPR39	T	C	0.66951	0.00598014	0.000545436	3.2e-29	120.208
	Cardioembolic stroke	rs4668116	2	169902917	ABCB11;DHRS9	A	C	0.439287	-0.00547981	0.000522095	1.8e-26	110.162
	Cardioembolic stroke	rs35530564	2	192112050	MYO1B	T	G	0.67649	-0.0106301	0.00054761	4.5e-87	376.818		excluded
	Cardioembolic stroke	rs2110690	2	202185132	FLACC1	A	G	0.494755	-0.00353474	0.000513005	1.4e-12	47.4757
	Cardioembolic stroke	rs12612675	2	219133137	AAMP	A	G	0.595473	-0.00517844	0.000523105	6.7e-24	97.9987
	Cardioembolic stroke	rs2673134	2	227145757	LOC646736;MIR5702	A	G	0.363715	-0.00492738	0.000532422	1.6e-21	85.6486		excluded
	Cardioembolic stroke	rs11689178	2	233509851	EFHD1	T	C	0.379828	-0.00756069	0.000529029	2.2e-47	204.251
	Cardioembolic stroke	rs62190415	2	242426692	FARP2	A	G	0.834446	0.0041965	0.000689008	2.6e-10	37.0959
	Cardioembolic stroke	rs7645905	3	4758244	ITPR1	T	G	0.509932	0.0060969	0.000515896	2e-33	139.667
	Cardioembolic stroke	rs35000407	3	12351521	PPARG	T	G	0.881443	0.00888204	0.000793892	1e-30	125.171		excluded
	Cardioembolic stroke	rs6763925	3	12515602	PPARG;TSEN2	T	C	0.705185	0.00384084	0.000564872	1.2e-12	46.233
	Cardioembolic stroke	rs6792725	3	24520283	THRB	A	G	0.307658	0.0034107	0.000573463	3.5e-10	35.3734
	Cardioembolic stroke	rs3774343	3	37035834	MLH1	A	G	0.542465	0.00753238	0.000518474	1.2e-49	211.062
	Cardioembolic stroke	rs749511	3	47035735	NBEAL2	T	G	0.594199	0.00563954	0.000523307	4.4e-27	116.138
	Cardioembolic stroke	rs66782572	3	52567617	NT5DC2	A	G	0.463079	0.00403827	0.000515536	4.8e-15	61.3582		excluded
	Cardioembolic stroke	rs17008392	3	71291620	FOXP1	A	G	0.91642	-0.00536144	0.000927942	3.2e-08	33.3827
	Cardioembolic stroke	rs13088318	3	101242751	FAM172BP	A	G	0.662974	0.00337986	0.000543742	2e-10	38.6377
	Cardioembolic stroke	rs2461825	3	119529605	NR1I2	A	G	0.289364	0.00540828	0.000569173	2.8e-21	90.2879
	Cardioembolic stroke	rs7652269	3	123536182	MYLK	T	C	0.754135	0.00492563	0.000597112	3.8e-17	68.0475
	Cardioembolic stroke	rs10512628	3	124341806	KALRN	T	C	0.512898	0.00567261	0.000514536	3e-28	121.544
	Cardioembolic stroke	rs16843991	3	136196028	STAG1	T	C	0.659119	-0.00527913	0.000542194	2.5e-23	94.8015		excluded
	Cardioembolic stroke	rs2004108	3	149101775	TM4SF1-AS1	A	G	0.607265	-0.00428562	0.000528624	1.6e-17	65.7254
	Cardioembolic stroke	rs9870457	3	149209610	TM4SF4	A	G	0.414086	-0.00368058	0.000522204	1.2e-12	49.6766
	Cardioembolic stroke	rs78376817	3	160026630	TRIM59-IFT80	T	C	0.738271	-0.00702893	0.000586703	4.1e-35	143.53
	Cardioembolic stroke	rs11928798	3	170727408	SLC2A2	A	G	0.875504	-0.0157994	0.000777713	4.3e-94	412.708		excluded
	Cardioembolic stroke	rs111703587	3	172264728	TNFSF10;LINC02068	T	C	0.952727	-0.0126429	0.00121633	2e-25	108.041
	Cardioembolic stroke	rs16862908	3	187753889	LINC01991;LPP-AS2	T	G	0.626254	-0.00338039	0.000534441	9.3e-11	40.0068
	Cardioembolic stroke	rs76898988	3	191060610	CCDC50	T	C	0.761171	0.00355891	0.000604291	1.4e-09	34.685
	Cardioembolic stroke	rs2236995	4	1704542	SLBP	T	G	0.476571	-0.00286045	0.000514427	1.2e-08	30.9187		excluded
	Cardioembolic stroke	rs13108218	4	3443931	HGFAC	A	G	0.384502	0.0063266	0.000532708	1.3e-32	141.047		excluded
	Cardioembolic stroke	rs952904	4	37486328	C4orf19	A	C	0.41549	0.00345051	0.000522662	1.1e-10	43.5838
	Cardioembolic stroke	rs11940694	4	39414993	KLB	A	G	0.395382	-0.00538675	0.000530568	2.5e-23	103.079		excluded
	Cardioembolic stroke	rs1377873	4	69553294	UGT2B15;UGT2B10	T	C	0.697127	0.00564855	0.000563674	9.7e-23	100.419
	Cardioembolic stroke	rs7662029	4	69961912	UGT2B7	A	G	0.543877	0.00396266	0.000515341	1.3e-13	59.1268
	Cardioembolic stroke	rs4263424	4	77512141	SHROOM3	A	C	0.497882	-0.00299807	0.000513128	4.5e-09	34.1375
	Cardioembolic stroke	rs11098275	4	79536646	ANXA3;LINC01094	T	C	0.378955	0.00463396	0.000531689	2.6e-19	75.9607
	Cardioembolic stroke	rs345328	4	86763901	ARHGAP24	T	C	0.642479	0.00312064	0.000539622	5.1e-09	33.4432
	Cardioembolic stroke	rs6811902	4	88213884	KLHL8;MIR5705	T	C	0.564501	0.00433989	0.000518601	5.3e-17	70.0311
	Cardioembolic stroke	rs1229984	4	100239319	ADH1B	T	C	0.0264666	-0.012214	0.0016237	1.9e-14	56.5854		excluded
	Cardioembolic stroke	rs13135092	4	103198082	SLC39A8	A	G	0.916434	0.00632635	0.000933109	2.1e-12	45.9665		excluded
	Cardioembolic stroke	rs326888	4	112714998	MIR297;FAM241A	T	C	0.395823	-0.00351824	0.000526263	3.4e-12	44.6936
	Cardioembolic stroke	rs34192564	4	140892589	MAML3	A	G	0.703138	-0.00343067	0.000562016	2.6e-10	37.2615
	Cardioembolic stroke	rs17797449	4	146368786	LINC02266;SMAD1	T	C	0.549188	-0.00338301	0.00051741	1.5e-11	42.7501
	Cardioembolic stroke	rs4835261	4	146781747	ZNF827	T	C	0.838057	-0.0247776	0.000699652	1e-200	1254.16
	Cardioembolic stroke	rs60718363	4	184190877	WWC2	T	C	0.760311	-0.00444342	0.000604332	4.5e-14	54.0609
	Cardioembolic stroke	rs35901985	4	186580062	SORBS2	A	G	0.821181	0.00366887	0.000672925	1.1e-08	29.7256
	Cardioembolic stroke	rs2731798	5	17095350	MYO10;BASP1-AS1	A	G	0.706386	-0.00335235	0.000569164	7e-10	34.6916
	Cardioembolic stroke	rs10075805	5	31021358	LOC105374704;CDH6	A	G	0.71973	0.0156393	0.000572794	1.4e-170	745.483
	Cardioembolic stroke	rs4074793	5	52193125	ITGA1	A	G	0.924727	-0.0193879	0.000974766	1.6e-92	395.604
	Cardioembolic stroke	rs255754	5	53320109	ARL15	T	C	0.310835	-0.00311164	0.000557037	1.4e-08	31.204
	Cardioembolic stroke	rs3936511	5	55860781	C5orf67	A	G	0.808087	-0.00576268	0.000656677	7e-19	77.0097		excluded
	Cardioembolic stroke	rs1364076	5	72124610	TNPO1	A	G	0.285834	-0.0047063	0.000568799	2e-16	68.4607
	Cardioembolic stroke	rs9293684	5	75705131	IQGAP2	A	G	0.341236	0.00396772	0.000542336	4.2e-14	53.5236
	Cardioembolic stroke	rs2243022	5	76119105	F2RL1	A	G	0.474829	-0.00283867	0.000515291	1.7e-08	30.3476
	Cardioembolic stroke	rs6861942	5	77812808	LHFPL2	T	C	0.649522	0.00304949	0.000539098	8.9e-09	31.9977
	Cardioembolic stroke	rs72785807	5	106714686	EFNA5	T	C	0.960298	0.00955251	0.00131629	3.7e-13	52.6662
	Cardioembolic stroke	rs163895	5	106879502	EFNA5	T	G	0.858198	0.0107079	0.000739415	1.7e-48	209.716
	Cardioembolic stroke	rs164850	5	106901053	EFNA5	A	G	0.809425	-0.00374452	0.00065627	1.5e-09	32.5557
	Cardioembolic stroke	rs7733404	5	112499105	MCC	A	G	0.723227	-0.00349894	0.000578995	1.6e-09	36.5194
	Cardioembolic stroke	rs13154356	5	122744178	CEP120	T	C	0.83221	0.00425504	0.000687611	4.9e-10	38.2932		excluded
	Cardioembolic stroke	rs56121115	5	132409074	HSPA4	A	G	0.744308	0.00648098	0.000589548	4.7e-28	120.849
	Cardioembolic stroke	rs269783	5	139515394	IGIP;LOC101929719	A	G	0.82993	-0.00375709	0.000684017	4.8e-09	30.1696
	Cardioembolic stroke	rs62383006	5	156709342	CYFIP2	A	G	0.944896	0.0133206	0.00112566	5.3e-32	140.034
	Cardioembolic stroke	rs13182244	5	166832662	TENM2	T	C	0.286793	0.00778698	0.00056898	2.8e-43	187.303
	Cardioembolic stroke	rs2569215	5	171858228	SH3PXD2B	A	G	0.569239	0.00282541	0.000520803	2.2e-08	29.4317
	Cardioembolic stroke	rs634501	5	180218668	MGAT1	A	G	0.265654	0.0040136	0.000583377	5.9e-12	47.3336
	Cardioembolic stroke	rs28677166	6	7059136	LY86;RREB1	A	C	0.954587	-0.00733458	0.00124646	4.9e-09	34.6253
	Cardioembolic stroke	rs11752007	6	7242605	RREB1	T	C	0.873791	-0.00663711	0.00077715	3.7e-18	72.9371
	Cardioembolic stroke	rs201336	6	21048124	CDKAL1	A	G	0.809941	0.00358757	0.000654448	9e-09	30.0504
	Cardioembolic stroke	rs12190285	6	21924326	CASC15	T	G	0.705234	0.00996516	0.000563964	2.4e-71	312.224
	Cardioembolic stroke	rs114088263	6	34187366	GRM4;HMGA1	T	C	0.95268	-0.00852216	0.00121793	3.5e-13	48.9615
	Cardioembolic stroke	rs6907508	6	34592090	ILRUN	A	G	0.884307	0.00826767	0.000805757	2.7e-26	105.283		excluded
	Cardioembolic stroke	rs10947978	6	41471608	LINC01276	A	C	0.383697	-0.00308871	0.000538634	7.7e-09	32.8826
	Cardioembolic stroke	rs6458922	6	53215119	ELOVL5;GCLC	T	C	0.879165	-0.00464301	0.000791186	3.3e-09	34.4383
	Cardioembolic stroke	rs9296736	6	53924697	MLIP	T	C	0.310277	0.0101331	0.00055693	2e-73	331.042		excluded
	Cardioembolic stroke	rs12202204	6	126686407	CENPW;NONE	A	G	0.686199	-0.00358751	0.000554497	1.1e-11	41.8589		excluded
	Cardioembolic stroke	rs9375698	6	130368602	L3MBTL3	A	G	0.327113	-0.00477813	0.000547636	2.4e-19	76.1258		excluded
	Cardioembolic stroke	rs9403170	6	140604913	MIR3668;MIR4465	T	G	0.796667	0.0038968	0.000638713	1.1e-09	37.2224
	Cardioembolic stroke	rs73577696	6	158409245	SYNJ2	A	G	0.789307	-0.00708923	0.000633134	5.3e-30	125.374
	Cardioembolic stroke	rs3123132	6	159231487	EZR	T	C	0.332633	0.00485022	0.000546375	2.2e-18	78.8027
	Cardioembolic stroke	rs10484656	6	168138241	LINC02487;LINC01558	A	C	0.842544	0.00522941	0.000705477	1.4e-13	54.9465
	Cardioembolic stroke	rs12701220	7	1022728	CYP2W1	T	C	0.788928	0.00618848	0.000631882	9e-24	95.9171
	Cardioembolic stroke	rs112821842	7	1444311	UNCX;MICALL2	T	G	0.916361	-0.00593946	0.000928375	1.3e-10	40.9305
	Cardioembolic stroke	rs7780562	7	26022414	MIR148A;NFE2L3	A	C	0.205321	-0.0107855	0.000662686	1.2e-59	264.89
	Cardioembolic stroke	rs4719925	7	28188995	JAZF1	A	G	0.915691	-0.00488966	0.000925812	4e-08	27.8941
	Cardioembolic stroke	rs147364402	7	28946965	CREB5;TRIL	A	G	0.965985	-0.0120011	0.00144774	4e-17	68.7165
	Cardioembolic stroke	rs2971672	7	44205906	GCK	A	C	0.627321	-0.00366517	0.000532193	1.1e-11	47.4297
	Cardioembolic stroke	rs111363146	7	44801682	ZMIZ2	T	C	0.862841	0.00550793	0.000748526	9.4e-14	54.1456		excluded
	Cardioembolic stroke	rs13234131	7	73025975	MLXIPL	A	G	0.871817	0.0164979	0.000767982	3.2e-107	461.483		excluded
	Cardioembolic stroke	rs236671	7	75061419	POM121C	A	G	0.419812	-0.00393274	0.000523844	3.5e-15	56.362		excluded
	Cardioembolic stroke	rs6955747	7	77306394	APTR	A	C	0.48607	0.00493523	0.000515811	2.9e-21	91.5448
	Cardioembolic stroke	rs917154	7	99020806	ATP5MF-PTCD1;PTCD1	A	G	0.845021	0.00386787	0.000712188	1.9e-08	29.4954		excluded
	Cardioembolic stroke	rs38857	7	116365413	MET	T	C	0.290999	0.00614331	0.000569392	1.1e-28	116.408
	Cardioembolic stroke	rs17168118	7	134576840	CALD1	A	G	0.707124	-0.00502609	0.000571899	8.3e-19	77.2364
	Cardioembolic stroke	rs7787719	7	135039161	STRA8;CNOT4	T	C	0.585127	-0.00346819	0.000524828	5.3e-12	43.6689
	Cardioembolic stroke	rs4725617	7	143097100	EPHA1	A	G	0.0726773	-0.00612603	0.000989432	2.5e-10	38.3342
	Cardioembolic stroke	rs10102352	8	9206069	LOC157273;TNKS	A	G	0.395319	-0.00535094	0.000529457	2.9e-24	102.141		excluded
	Cardioembolic stroke	rs3808605	8	10698394	LOC101929229	T	C	0.743801	0.00381791	0.000591353	4.8e-11	41.6829
	Cardioembolic stroke	rs1495745	8	18262723	NAT2;PSD3	T	G	0.274326	0.00428965	0.000577376	1.3e-14	55.1984
	Cardioembolic stroke	rs900776	8	21918089	DMTN	A	C	0.825375	-0.0123786	0.000679612	1.8e-77	331.758
	Cardioembolic stroke	rs28503706	8	55441799	SOX17;RP1	A	G	0.791982	-0.00941906	0.000633707	5.4e-51	220.922
	Cardioembolic stroke	rs58448625	8	59380259	UBXN2B;CYP7A1	A	G	0.80444	0.00556403	0.000650131	1.7e-18	73.2449
	Cardioembolic stroke	rs2941487	8	76480350	HNF4G;LINC01111	T	C	0.522124	0.00372529	0.000514528	5e-14	52.4206		excluded
	Cardioembolic stroke	rs2515236	8	95934907	NDUFAF6	A	G	0.638188	-0.00621214	0.000536075	5.6e-32	134.286
	Cardioembolic stroke	rs6469812	8	120128070	COLEC10;MAL2	T	C	0.453714	-0.00452726	0.00051795	1.3e-19	76.4003
	Cardioembolic stroke	rs2980875	8	126481747	TRIB1;LINC00861	A	G	0.534721	0.00892292	0.000515885	5.3e-65	299.163		excluded
	Cardioembolic stroke	rs1330307	9	4305064	GLIS3;SLC1A1	A	C	0.513657	0.00339688	0.000517345	2.1e-11	43.1122
	Cardioembolic stroke	rs4740823	9	5632721	RIC1	A	G	0.677316	0.00404007	0.000552148	5.3e-13	53.5386
	Cardioembolic stroke	rs10810125	9	14292104	NFIB	T	C	0.67658	-0.00336102	0.000552429	2.7e-10	37.016
	Cardioembolic stroke	rs1951432	9	35757075	RGP1	A	G	0.337229	0.00289159	0.000544476	1.4e-08	28.2043
	Cardioembolic stroke	rs1982151	9	86617265	RMI1	A	G	0.256648	-0.00321969	0.000589583	6.2e-09	29.8221		excluded
	Cardioembolic stroke	rs10797117	9	92201797	SEMA4D;GADD45G	A	C	0.689957	-0.00369755	0.000558482	2.1e-11	43.8339		excluded
	Cardioembolic stroke	rs10821066	9	95840479	SUSD3	A	G	0.839902	-0.00417346	0.00070229	7e-10	35.315
	Cardioembolic stroke	rs12000215	9	112223059	PTPN3	A	G	0.680759	0.00450921	0.000555976	1.4e-15	65.7792
	Cardioembolic stroke	rs12352805	9	119711291	ASTN2	A	C	0.820953	-0.0044028	0.000674209	6.4e-10	42.6451
	Cardioembolic stroke	rs13284665	9	131513370	ZER1	A	G	0.867122	0.0111774	0.000759719	5.9e-52	216.459
	Cardioembolic stroke	rs4962126	9	136176998	ABO;SURF6	T	C	0.406545	0.00313048	0.00052696	3.7e-09	35.2912
	Cardioembolic stroke	rs1832007	10	5254847	AKR1C4	A	G	0.846251	-0.00462991	0.000712373	6.8e-10	42.2406
	Cardioembolic stroke	rs34346558	10	11904834	PROSER2-AS1	A	C	0.794149	-0.00480952	0.000635816	5e-14	57.219
	Cardioembolic stroke	rs6482225	10	22861591	PIP4K2A	A	C	0.0554252	0.00614338	0.00112313	9.7e-09	29.9195
	Cardioembolic stroke	rs4539260	10	35086350	PARD3	A	G	0.264056	-0.00517795	0.000582422	9.4e-19	79.0388
	Cardioembolic stroke	rs7068127	10	52606488	A1CF	A	G	0.584019	-0.0065968	0.000521682	4.3e-38	159.902
	Cardioembolic stroke	rs12258523	10	60365975	BICC1	T	C	0.633759	-0.00421156	0.000535711	3.4e-16	61.8052
	Cardioembolic stroke	rs11815438	10	62501737	ANK3;CDK1	T	C	0.76497	0.00418523	0.000606746	3.1e-12	47.58
	Cardioembolic stroke	rs1009984	10	64916469	NRBF2;JMJD1C	T	G	0.153365	-0.00533995	0.000713627	1.4e-13	55.9928
	Cardioembolic stroke	rs4691	10	75561916	NDST2	T	C	0.731155	0.00344265	0.000580491	4.9e-09	35.1718
	Cardioembolic stroke	rs55910200	10	79665173	DLG5	T	C	0.749707	-0.0170614	0.000592708	3.3e-185	828.605
	Cardioembolic stroke	rs10887768	10	89755601	PTEN;RNLS	T	C	0.70865	-0.00355812	0.000566306	1.3e-10	39.4765
	Cardioembolic stroke	rs12359135	10	94843535	CYP26A1;MYOF	T	C	0.479591	0.00441534	0.000515599	7.5e-19	73.3338
	Cardioembolic stroke	rs1889931	10	95320440	CEP55;FFAR4	T	C	0.788998	0.00491194	0.000632356	2.3e-15	60.3369
	Cardioembolic stroke	rs7101333	10	99083669	FRAT1;FRAT2	A	G	0.715716	-0.0032958	0.000570375	2.3e-09	33.3888		excluded
	Cardioembolic stroke	rs17216177	10	101603522	ABCC2	T	C	0.942578	0.0153846	0.00110503	5.5e-47	193.831
	Cardioembolic stroke	rs56317403	10	102670196	PAX2;SLF2	T	G	0.796832	0.00494522	0.000639423	1e-15	59.8129
	Cardioembolic stroke	rs7094463	10	114711983	TCF7L2	A	G	0.466678	-0.00319508	0.00051549	8.7e-10	38.417
	Cardioembolic stroke	rs11245322	10	126323766	FAM53B	A	G	0.695345	-0.00417594	0.000560855	4.2e-14	55.438
	Cardioembolic stroke	rs12286521	11	573554	LOC143666	A	G	0.651852	0.00317538	0.000540402	3.8e-09	34.5269
	Cardioembolic stroke	rs6597946	11	1037888	MUC6;LINC02688	A	G	0.242681	-0.00363775	0.000600652	1.5e-09	36.6792
	Cardioembolic stroke	rs11022130	11	12071547	LINC02547	A	G	0.751287	0.0101673	0.000598587	2.3e-67	288.507
	Cardioembolic stroke	rs11025251	11	19788691	NAV2	T	C	0.669773	-0.0038849	0.000551971	1.4e-11	49.5367
	Cardioembolic stroke	rs1235089	11	30375316	ARL14EP;MPPED2	A	G	0.31126	0.00314483	0.000557263	1.5e-08	31.8474		excluded
	Cardioembolic stroke	rs17358295	11	34653771	EHF	T	G	0.89411	0.0101509	0.000836724	4.8e-36	147.179
	Cardioembolic stroke	rs12274437	11	47886541	NUP160;PTPRJ	T	G	0.941689	-0.00724421	0.00109779	7e-11	43.5455
	Cardioembolic stroke	rs2729361	11	57342402	UBE2L6;SERPING1	T	C	0.470289	0.00289716	0.000516313	1.5e-08	31.4861
	Cardioembolic stroke	rs11229489	11	58244917	OR5B12;OR5B21	A	G	0.788299	0.00576875	0.000630193	1.2e-20	83.7946
	Cardioembolic stroke	rs17157266	11	62199817	SCGB1A1;AHNAK	T	C	0.821761	0.0119203	0.000672495	3.7e-74	314.193
	Cardioembolic stroke	rs1144789	11	65389631	PCNX3	A	G	0.423746	0.00321524	0.000520207	1.4e-09	38.201
	Cardioembolic stroke	rs489337	11	65854561	PACS1	A	G	0.240746	0.00399477	0.00060485	1.2e-11	43.6203		excluded
	Cardioembolic stroke	rs11820019	11	69448758	LINC01488;CCND1	T	C	0.973867	-0.0109663	0.00162985	9.2e-11	45.2715
	Cardioembolic stroke	rs7130588	11	76270683	EMSY;LRRC32	A	G	0.638068	0.00314286	0.000535224	4.4e-09	34.4809
	Cardioembolic stroke	rs4945313	11	78599783	TENM4	A	G	0.352024	0.00610574	0.000538952	3.8e-29	128.344
	Cardioembolic stroke	rs530939	11	78871554	TENM4	T	C	0.39367	0.00516474	0.000526719	2e-22	96.1477
	Cardioembolic stroke	rs11214086	11	111981853	SDHD;IL18	T	C	0.631954	0.00298302	0.000536286	2.3e-08	30.9399
	Cardioembolic stroke	rs112550735	11	118303200	LOC100131626;KMT2A	T	C	0.957011	-0.0124711	0.00127987	2.8e-23	94.9462
	Cardioembolic stroke	rs10892324	11	118903039	SLC37A4;HYOU1	T	G	0.540849	0.00274902	0.000509479	2.2e-08	29.1141		excluded
	Cardioembolic stroke	rs73018243	11	122604700	UBASH3B	T	C	0.80402	-0.00437381	0.000650161	2.6e-11	45.2562
	Cardioembolic stroke	rs10849448	12	6493351	LTBR	A	G	0.247714	0.00374985	0.000607287	9.1e-11	38.1276
	Cardioembolic stroke	rs7956634	12	15321194	RERG	T	C	0.79986	0.00495527	0.000642938	8.5e-16	59.4014
	Cardioembolic stroke	rs11045235	12	20578881	PDE3A	A	G	0.781244	0.00376367	0.000624523	3.4e-10	36.3184
	Cardioembolic stroke	rs7306033	12	21014178	SLCO1B3;SLCO1B3-SLCO1B7	A	G	0.853224	-0.0116713	0.000724971	3.6e-60	259.177
	Cardioembolic stroke	rs12318598	12	25407726	KRAS;LMNTD1	A	G	0.915735	0.0083005	0.000927004	4.2e-20	80.1762
	Cardioembolic stroke	rs11175518	12	40580318	LINC02471;LRRK2	T	C	0.931063	0.00606622	0.00101431	1e-09	35.768
	Cardioembolic stroke	rs907348	12	51788340	SLC4A8	T	C	0.362602	0.00426847	0.000534651	3.1e-15	63.7388
	Cardioembolic stroke	rs7133528	12	53275334	KRT78;KRT8	T	C	0.342027	0.00453257	0.000540544	5.4e-17	70.3116
	Cardioembolic stroke	rs56264182	12	64238097	SRGAP1	A	G	0.825019	0.00405969	0.000675134	3.8e-09	36.1581
	Cardioembolic stroke	rs12830585	12	81367754	LIN7A;ACSS3	A	G	0.733592	-0.00412543	0.000584261	1.1e-12	49.8568
	Cardioembolic stroke	rs324801	12	83938605	TMTC2;SLC6A15	T	C	0.573793	0.00300804	0.000519055	2.8e-09	33.5846		excluded
	Cardioembolic stroke	rs10506973	12	89866780	POC1B	A	G	0.653898	-0.00438308	0.000539745	1.2e-16	65.9449
	Cardioembolic stroke	rs7133949	12	95849798	MIR3685;METAP2	T	G	0.573252	0.00510175	0.000520064	8.1e-24	96.2332
	Cardioembolic stroke	rs7970999	12	100905556	NR1H4	T	C	0.942694	0.00768656	0.00110607	4.7e-12	48.2946
	Cardioembolic stroke	rs55939346	12	109084889	CORO1C	A	G	0.641449	0.00549547	0.000534789	7.9e-25	105.595
	Cardioembolic stroke	rs73413596	12	111582630	CUX2	T	C	0.924283	-0.0120136	0.000976274	7.8e-35	151.427
	Cardioembolic stroke	rs35444	12	115552437	TBX3;MED13L	A	G	0.618156	-0.00294035	0.000527004	1e-08	31.1294
	Cardioembolic stroke	rs2701184	12	121353088	XLOC_009911;HNF1A-AS1	T	G	0.59329	0.0159978	0.000523268	1e-200	934.7
	Cardioembolic stroke	rs2393794	12	121378976	XLOC_009911;HNF1A-AS1	T	C	0.814181	-0.00920018	0.00066565	3.2e-46	191.03
	Cardioembolic stroke	rs3817189	12	121711768	CAMKK2	T	G	0.587151	-0.005554	0.000520882	1.8e-28	113.693
	Cardioembolic stroke	rs1532944	12	124875657	NCOR2	T	C	0.492794	0.0034797	0.000523227	4.7e-11	44.2286
	Cardioembolic stroke	rs565596	13	27680520	USP12	T	C	0.938881	-0.0105403	0.00107773	2.5e-23	95.6502
	Cardioembolic stroke	rs1974378	13	28440454	PLUT	A	G	0.434297	0.00869033	0.00051956	1.5e-65	279.77
	Cardioembolic stroke	rs11620388	13	28501598	PDX1;LINC00543	A	G	0.874894	-0.0051292	0.000778396	2.1e-11	43.4208
	Cardioembolic stroke	rs73176948	13	41611271	ELF1	A	G	0.92546	0.00763512	0.000983535	9.7e-15	60.2632
	Cardioembolic stroke	rs9563063	13	52125748	MIR4703	T	C	0.931959	0.00628523	0.00102511	2.6e-10	37.5925
	Cardioembolic stroke	rs73220655	13	73646672	KLF5	A	G	0.681225	0.00331538	0.000554115	4.3e-10	35.7987
	Cardioembolic stroke	rs544012	13	110878639	COL4A1	T	G	0.265088	-0.00325085	0.000595603	3.3e-08	29.7907
	Cardioembolic stroke	rs12855875	13	110938156	COL4A1	A	G	0.79956	0.00609522	0.00064518	3.9e-22	89.2518
	Cardioembolic stroke	rs1888003	13	111019865	COL4A2	A	G	0.254471	0.00360364	0.00059221	3.8e-09	37.0281
	Cardioembolic stroke	rs17102745	14	35263983	BAZ1A	T	C	0.905386	-0.00485611	0.000878106	1.3e-08	30.5832
	Cardioembolic stroke	rs143735615	14	50040734	RPS29	A	G	0.962201	-0.00797051	0.0013616	3.2e-09	34.2668
	Cardioembolic stroke	rs3861491	14	50440474	MIR6076;LINC01588	A	G	0.361407	-0.00556571	0.000536108	1.3e-26	107.78
	Cardioembolic stroke	rs7148045	14	69699559	EXD2	T	C	0.69241	-0.00370053	0.000558732	5.5e-13	43.8653
	Cardioembolic stroke	rs76891117	14	73399837	DCAF4	A	G	0.897671	-0.00596921	0.000848172	6.1e-14	49.5297
	Cardioembolic stroke	rs1005421	14	89886940	FOXN3	T	C	0.416623	-0.0029107	0.000525053	1.7e-08	30.7318
	Cardioembolic stroke	rs34976218	14	103559153	LBHD2;EXOC3L4	A	G	0.468745	0.0209972	0.000520757	1e-200	1625.75
	Cardioembolic stroke	rs2234137	14	103597322	TNFAIP2	A	G	0.901514	-0.0185189	0.000871892	8.5e-103	451.133
	Cardioembolic stroke	rs1079298	14	103791045	LOC105378183;LOC105370687	T	C	0.721021	0.00438819	0.000572863	1.2e-14	58.6772
	Cardioembolic stroke	rs11633974	15	39927152	FSIP1	T	C	0.895451	-0.00575004	0.000841795	6.3e-12	46.6583
	Cardioembolic stroke	rs1059395	15	40330518	SRP14	T	G	0.816056	-0.00483823	0.000666281	1.6e-13	52.73
	Cardioembolic stroke	rs139097404	15	43933941	PPIP5K1P1-CATSPER2	T	C	0.976384	0.0161937	0.00171739	8.6e-22	88.9108
	Cardioembolic stroke	rs71467610	15	47456031	LOC105370802;SEMA6D	A	C	0.827719	-0.00396858	0.000683025	2.6e-10	33.7596
	Cardioembolic stroke	rs12591317	15	49945675	DTWD1	A	G	0.638075	-0.00360317	0.000534904	5.7e-11	45.3751
	Cardioembolic stroke	rs72749499	15	57295579	TCF12	A	G	0.927219	-0.00656443	0.000992131	9.3e-12	43.778
	Cardioembolic stroke	rs340025	15	60908307	RORA-AS1	T	C	0.420152	-0.0133535	0.000523174	1.4e-145	651.475		excluded
	Cardioembolic stroke	rs11635675	15	63793238	LINC02568;USP3	T	G	0.656369	-0.00591123	0.000542236	8.4e-28	118.844		excluded
	Cardioembolic stroke	rs12442886	15	72473611	GRAMD2A	T	C	0.244217	-0.0055011	0.000600203	8.1e-20	84.0045
	Cardioembolic stroke	rs8032531	15	73977271	CD276	A	G	0.570511	-0.0089738	0.000520383	1.2e-68	297.376
	Cardioembolic stroke	rs7170790	15	85870724	GOLGA6L3;MIR7706	A	G	0.582153	-0.00386353	0.000524119	3.6e-13	54.3386
	Cardioembolic stroke	rs8023580	15	96708291	NR2F2-AS1	T	C	0.722819	-0.00517295	0.000576003	1.5e-20	80.6542
	Cardioembolic stroke	rs62030794	16	422516	TMEM8A	T	G	0.931786	-0.00979272	0.00102181	7e-23	91.8473
	Cardioembolic stroke	rs13331284	16	2221157	TRAF7	T	C	0.940519	0.00754498	0.00109384	1.3e-13	47.5783
	Cardioembolic stroke	rs6501179	16	3610642	NLRC3	T	C	0.560266	-0.00338734	0.000519906	1.5e-11	42.449
	Cardioembolic stroke	rs841219	16	4741636	MGRN1	T	C	0.401913	-0.0030925	0.000525288	4.8e-09	34.6597
	Cardioembolic stroke	rs3784924	16	11644842	LITAF	A	G	0.68604	-0.00679458	0.00055969	4.7e-34	147.377
	Cardioembolic stroke	rs8044603	16	30559377	ZNF747;ZNF764	A	G	0.753141	-0.00582045	0.000598368	1.1e-22	94.6186		excluded
	Cardioembolic stroke	rs7203398	16	53189672	CHD9	A	C	0.718202	-0.00334475	0.000576144	1.1e-08	33.7027
	Cardioembolic stroke	rs2304488	16	58074210	MMP15	A	G	0.76365	0.00786031	0.000607051	2.4e-40	167.66
	Cardioembolic stroke	rs2011779	16	68837496	CDH1	A	G	0.611645	-0.00283771	0.000534335	4.2e-09	28.2039
	Cardioembolic stroke	rs217184	16	72105965	HPR	T	C	0.807414	0.00487338	0.000653731	4.4e-14	55.5728		excluded
	Cardioembolic stroke	rs12922660	16	73200017	C16orf47;LINC01568	A	G	0.582014	-0.00327693	0.000522247	6.4e-12	39.3715
	Cardioembolic stroke	rs7189522	16	80498094	LOC102724084	T	C	0.270622	0.0134189	0.0005789	5e-126	537.312
	Cardioembolic stroke	rs12925563	16	81258330	PKD1L2;BCO1	T	C	0.472612	0.0029028	0.000517182	1.4e-08	31.5027
	Cardioembolic stroke	rs34139656	16	88534923	ZFPM1	A	G	0.672435	-0.003914	0.00055228	2.9e-12	50.2254
	Cardioembolic stroke	rs871841	17	8216468	ARHGEF15	T	C	0.50196	-0.00352717	0.00051544	1.2e-12	46.827
	Cardioembolic stroke	rs8075751	17	16941236	LINC02090;MPRIP	A	G	0.889469	-0.00494055	0.000820644	3.3e-10	36.2444
	Cardioembolic stroke	rs2525564	17	29652531	NF1	A	G	0.384637	-0.00436901	0.000529084	1.4e-17	68.1894		excluded
	Cardioembolic stroke	rs2466853	17	31246036	MYO1D;TMEM98	T	C	0.610166	0.00350534	0.000529916	1.4e-10	43.7569
	Cardioembolic stroke	rs12951345	17	36077863	HNF1B	A	C	0.772074	-0.0085084	0.000615225	8.3e-45	191.262
	Cardioembolic stroke	rs4793991	17	47001801	UBE2Z	A	G	0.470357	-0.00331267	0.000515654	9.7e-11	41.2705		excluded
	Cardioembolic stroke	rs7218545	17	60037150	MED13	T	C	0.785226	0.00351457	0.000627692	1.8e-08	31.351
	Cardioembolic stroke	rs17633437	17	64301842	PRKCA	A	G	0.609509	-0.00279466	0.000528547	4.2e-08	27.957
	Cardioembolic stroke	rs12450363	17	65840108	BPTF	T	C	0.804284	-0.00816242	0.000649134	8.9e-38	158.114		excluded
	Cardioembolic stroke	rs9911723	17	70107882	SOX9-AS1	A	G	0.304309	-0.00712342	0.000563193	6.4e-38	159.979
	Cardioembolic stroke	rs93075	17	75370468	SEPTIN9	T	G	0.306055	-0.00578351	0.000561148	3.9e-28	106.225
	Cardioembolic stroke	rs11657440	17	79480686	ACTG1	T	C	0.582429	-0.00995636	0.000523274	5.1e-83	362.029
	Cardioembolic stroke	rs11663085	18	782898	YES1	A	G	0.895495	-0.00492818	0.000846301	9.8e-09	33.9097
	Cardioembolic stroke	rs873351	18	19607126	MIB1;GATA6-AS1	T	C	0.946377	-0.0104571	0.00114351	1.6e-20	83.6262
	Cardioembolic stroke	rs73416859	18	33100303	INO80C;MIR3975	T	C	0.818834	0.00374812	0.000670735	3.6e-08	31.2266
	Cardioembolic stroke	rs7226404	18	55319472	ATP8B1;LOC100505549	A	C	0.850067	0.00819833	0.00072263	1.9e-32	128.712
	Cardioembolic stroke	rs28613955	18	55425203	ATP8B1	A	G	0.914799	-0.0054595	0.000923816	1.3e-09	34.9249
	Cardioembolic stroke	rs4503880	18	56084054	NEDD4L;MIR122	T	C	0.201548	0.0214762	0.00064499	1e-200	1108.69
	Cardioembolic stroke	rs351973	19	795457	MISP;PTBP1	A	G	0.35971	-0.00794375	0.000548649	4.8e-48	209.634
	Cardioembolic stroke	rs4807709	19	5289522	PTPRS	A	G	0.483784	-0.00266298	0.000513814	1.5e-08	26.8611
	Cardioembolic stroke	rs2306969	19	5851801	LOC101928844	A	G	0.22753	0.00503815	0.000647882	1.1e-14	60.4714
	Cardioembolic stroke	rs5030377	19	10393234	ICAM1	A	G	0.620559	0.0034921	0.000531287	3.2e-11	43.2031
	Cardioembolic stroke	rs8111532	19	17835520	MAP1S	A	G	0.504973	-0.00688653	0.000513977	1.6e-41	179.52
	Cardioembolic stroke	rs11668601	19	18214521	MAST3	T	C	0.746457	-0.00748274	0.000591921	2.7e-40	159.806		excluded
	Cardioembolic stroke	rs73039431	19	33523197	RHPN2	A	G	0.953028	-0.014443	0.0012245	1.6e-32	139.122
	Cardioembolic stroke	rs7247349	19	33887160	PEPD	A	C	0.502922	0.00779527	0.000514466	2.6e-51	229.588
	Cardioembolic stroke	rs12972925	19	39393498	NFKBIB	A	G	0.398937	-0.00344429	0.000525956	1.4e-11	42.8845
	Cardioembolic stroke	rs73045256	19	41811072	HNRNPUL1	A	G	0.943125	-0.00827398	0.00112137	1.1e-13	54.4416
	Cardioembolic stroke	rs8112983	19	49229525	RASIP1	T	C	0.463249	-0.012006	0.00051731	7.1e-124	538.635		excluded
	Cardioembolic stroke	rs4560020	19	50042535	RCN3	A	G	0.923548	-0.00530924	0.000966095	4.1e-08	30.2013
	Cardioembolic stroke	rs150996533	20	3664915	ADAM33;SIGLEC1	A	G	0.933017	-0.00894885	0.00104077	5.7e-19	73.9307
	Cardioembolic stroke	rs17457340	20	10640042	JAG1	T	C	0.92352	0.00575243	0.000973163	1.3e-09	34.9407
	Cardioembolic stroke	rs57247898	20	14639769	MACROD2	A	G	0.668945	0.00430041	0.000548697	9.5e-16	61.4263
	Cardioembolic stroke	rs6135224	20	14677650	MACROD2	A	G	0.690797	-0.00728697	0.000557563	2.5e-39	170.807
	Cardioembolic stroke	rs6087990	20	31349908	DNMT3B	T	C	0.58583	-0.00573428	0.000523937	6.1e-29	119.784
	Cardioembolic stroke	rs6072249	20	39656342	LOC100128988;TOP1	A	G	0.527732	-0.00687269	0.000517083	2.4e-42	176.658
	Cardioembolic stroke	rs3212199	20	43046045	HNF4A	T	G	0.41119	-0.00346902	0.000533543	1.1e-10	42.2741
	Cardioembolic stroke	rs4809325	20	62341235	ZGPAT	T	C	0.0811479	-0.0074115	0.000943719	3.1e-15	61.6775
	Cardioembolic stroke	rs229106	21	28237348	ADAMTS1;ADAMTS5	T	C	0.534387	-0.00299398	0.000518574	8.7e-09	33.3331
	Cardioembolic stroke	rs12626489	21	30105305	LINC00161;N6AMT1	A	G	0.756121	-0.00540323	0.000602079	3.1e-19	80.5378
	Cardioembolic stroke	rs59132205	21	33824901	EVA1C	A	G	0.906397	-0.00508192	0.000886883	2.7e-09	32.8339
	Cardioembolic stroke	rs4816700	21	42261734	DSCAM;LINC00323	T	C	0.749452	0.00524857	0.000602794	6.6e-18	75.8131
	Cardioembolic stroke	rs9980195	21	46268783	PTTG1IP	T	C	0.474453	0.0063358	0.000517269	2.2e-36	150.027
	Cardioembolic stroke	rs12158906	22	18437382	MICAL3	A	G	0.760343	0.0185186	0.00059859	1e-200	957.1
	Cardioembolic stroke	rs6003964	22	24269084	MIF-AS1;GSTT2B	T	C	0.169629	0.00870658	0.000679477	1.6e-38	164.19
	Cardioembolic stroke	rs78254370	22	24729210	SPECC1L-ADORA2A	A	G	0.961774	-0.0180662	0.00133062	2.5e-42	184.343
	Cardioembolic stroke	rs5760485	22	24986473	GGT1;LRRC75B	T	C	0.716129	-0.0356009	0.00056792	1e-200	3929.59
	Cardioembolic stroke	rs2330929	22	25219930	SGSM1	T	C	0.656947	-0.0093234	0.000539508	1.1e-67	298.643
	Cardioembolic stroke	rs139724	22	25284829	SGSM1	A	G	0.811679	-0.00653738	0.000655556	1.1e-22	99.4461
	Cardioembolic stroke	rs695272	22	28856760	TTC28	T	C	0.336088	-0.00575537	0.000541377	4.1e-27	113.018
	Cardioembolic stroke	rs6519133	22	39096602	JOSD1	T	C	0.605359	-0.00673096	0.000522686	6.7e-40	165.834
	Cardioembolic stroke	rs2878117	22	50866559	PPP6R2	T	C	0.650131	0.00338552	0.000535877	5.3e-10	39.9136
	Small vessel stroke	rs28469033	1	919127	PERM1;HES4	T	C	0.770169	-0.00358539	0.000607589	1.6e-09	34.8219
	Small vessel stroke	rs7546430	1	2188032	SKI	A	G	0.928663	-0.00762738	0.00099433	5.5e-15	58.8423
	Small vessel stroke	rs11588341	1	16498048	EPHA2;ARHGEF19	A	G	0.428762	-0.0195684	0.0005192	1e-200	1420.5
	Small vessel stroke	rs6686497	1	23810360	ASAP3	T	C	0.309982	-0.00592403	0.000552532	1.3e-27	114.953
	Small vessel stroke	rs17360994	1	27278573	KDF1	T	C	0.920195	0.00733189	0.000943246	2.1e-16	60.4202
	Small vessel stroke	rs12046793	1	43000705	CCDC30	T	C	0.794456	0.00325376	0.000632617	9.6e-09	26.4539
	Small vessel stroke	rs499600	1	46039077	AKR1A1;NASP	T	G	0.158747	-0.00612344	0.000700062	1.6e-19	76.51
	Small vessel stroke	rs2248907	1	47655816	PDZK1IP1	A	G	0.198414	0.00390233	0.000642718	1.1e-10	36.8644
	Small vessel stroke	rs7543272	1	51069102	FAF1	T	C	0.846524	0.00423143	0.000709274	1.3e-08	35.5915
	Small vessel stroke	rs7541882	1	64121569	PGM1	A	C	0.810397	-0.00370698	0.000653477	1.8e-09	32.1795
	Small vessel stroke	rs3009872	1	66411400	PDE4B	T	C	0.565436	0.00270554	0.000517663	3.9e-08	27.3158		excluded
	Small vessel stroke	rs11163306	1	81947398	ADGRL2	T	G	0.2255	-0.00348215	0.000612502	4.2e-09	32.3206
	Small vessel stroke	rs12731297	1	82281492	ADGRL2	T	C	0.706019	0.0071203	0.00056198	1.3e-37	160.53
	Small vessel stroke	rs10922478	1	89144053	PKN2-AS1	A	G	0.434719	-0.00776403	0.000514781	1.1e-52	227.473
	Small vessel stroke	rs11166257	1	99982298	MIR548N	T	G	0.131884	-0.00621112	0.000756785	5.9e-17	67.3589
	Small vessel stroke	rs77666400	1	101659343	LOC102606465;LOC101928370	T	C	0.736744	-0.0078827	0.000588297	2.4e-44	179.538
	Small vessel stroke	rs1762484	1	107613923	PRMT6;NTNG1	A	C	0.342321	0.00432847	0.000542267	1e-16	63.7151		excluded
	Small vessel stroke	rs1335645	1	111684276	CEPT1	A	G	0.891774	0.0074035	0.00082136	2.9e-20	81.2469
	Small vessel stroke	rs2453040	1	120529750	NOTCH2	A	C	0.892978	-0.00813667	0.000826458	5.7e-23	96.9286		excluded
	Small vessel stroke	rs2055975	1	150618632	GOLPH3L	A	C	0.289339	-0.00577136	0.00056359	6.4e-26	104.865
	Small vessel stroke	rs939595	1	151783688	RORC	A	C	0.364243	-0.00462592	0.000533251	1.1e-18	75.2546
	Small vessel stroke	rs9297	1	155106550	EFNA1	A	G	0.589973	0.013981	0.000518851	9.9e-167	726.091		excluded
	Small vessel stroke	rs61801825	1	161568886	FCGR2C	A	G	0.915212	-0.0109318	0.000931219	1.2e-31	137.81
	Small vessel stroke	rs869286	1	177943812	CRYZL2P-SEC16B;SEC16B	T	C	0.814171	-0.00371038	0.000657555	6.2e-09	31.84
	Small vessel stroke	rs10798619	1	178532517	C1orf220;MIR4424	A	G	0.466947	-0.00660644	0.000512755	8e-40	166.003
	Small vessel stroke	rs10753862	1	199959975	LINC02789;NR5A2	T	C	0.160726	0.00442519	0.000694714	1.1e-10	40.5744
	Small vessel stroke	rs7530358	1	200260443	NR5A2;LINC00862	T	C	0.215197	-0.00650052	0.000622307	7.1e-26	109.116
	Small vessel stroke	rs11120240	1	214196854	PROX1	T	C	0.978206	-0.0156382	0.00175912	2.7e-20	79.0283
	Small vessel stroke	rs61824006	1	223969963	TP53BP2	T	C	0.795213	0.0048797	0.000635912	1.1e-14	58.8833
	Small vessel stroke	rs1578522	1	225872358	ENAH;SRP9	A	G	0.698552	-0.00526442	0.000558426	4.2e-21	88.873
	Small vessel stroke	rs1931595	1	232777394	SIPA1L2;LINC01745	A	G	0.571439	-0.00513998	0.000517564	1.3e-24	98.6268
	Small vessel stroke	rs60149603	2	285421	ALKAL2	A	G	0.653155	-0.0036854	0.000539555	3.5e-12	46.655		excluded
	Small vessel stroke	rs3820897	2	3642361	COLEC11	T	C	0.180053	0.00816339	0.000673513	4e-34	146.909
	Small vessel stroke	rs4665972	2	27598097	SNX17	T	C	0.395245	0.013543	0.000527195	2.1e-151	659.914		excluded
	Small vessel stroke	rs6723226	2	32849207	BIRC6;TTC27	A	G	0.650989	-0.00330595	0.000538309	5.5e-10	37.7163
	Small vessel stroke	rs2110944	2	37090233	STRN	T	C	0.469772	-0.00310463	0.000515064	1.8e-09	36.3327
	Small vessel stroke	rs34247383	2	43532780	THADA	A	C	0.834461	-0.00425085	0.000687734	7.1e-10	38.2042		excluded
	Small vessel stroke	rs62137009	2	48574164	FOXN2	T	C	0.61304	0.00587024	0.000528902	3.1e-30	123.186
	Small vessel stroke	rs360801	2	62955387	EHBP1	A	G	0.642565	-0.00479784	0.000536818	9e-20	79.8799		excluded
	Small vessel stroke	rs2160348	2	64909166	SERTAD2;LINC01800	T	C	0.264679	-0.00705827	0.000583509	1.4e-31	146.319
	Small vessel stroke	rs75744012	2	75721957	EVA1A	A	G	0.946286	0.00806445	0.00115667	1.2e-12	48.6106
	Small vessel stroke	rs13431962	2	85752707	SH2D6;PARTICL	A	G	0.874178	0.00650129	0.000773172	2.1e-17	70.7045
	Small vessel stroke	rs1079259	2	101624889	RPL31;TBC1D8	A	G	0.858073	0.0051442	0.000733612	2.6e-13	49.1703
	Small vessel stroke	rs77375846	2	103155075	SLC9A4;SLC9A2	T	C	0.867297	-0.00611507	0.000756381	1e-15	65.3614
	Small vessel stroke	rs72836349	2	111891795	BCL2L11	T	C	0.897921	0.00628691	0.000851853	2.6e-13	54.4685
	Small vessel stroke	rs6706968	2	121310269	LINC01101;GLI2	A	C	0.416705	0.00440539	0.000521938	1.7e-18	71.2411
	Small vessel stroke	rs3762465	2	133194032	GPR39	T	C	0.66951	0.00598014	0.000545436	3.2e-29	120.208
	Small vessel stroke	rs4668116	2	169902917	ABCB11;DHRS9	A	C	0.439287	-0.00547981	0.000522095	1.8e-26	110.162
	Small vessel stroke	rs35530564	2	192112050	MYO1B	T	G	0.67649	-0.0106301	0.00054761	4.5e-87	376.818		excluded
	Small vessel stroke	rs2110690	2	202185132	FLACC1	A	G	0.494755	-0.00353474	0.000513005	1.4e-12	47.4757
	Small vessel stroke	rs12612675	2	219133137	AAMP	A	G	0.595473	-0.00517844	0.000523105	6.7e-24	97.9987
	Small vessel stroke	rs2673134	2	227145757	LOC646736;MIR5702	A	G	0.363715	-0.00492738	0.000532422	1.6e-21	85.6486		excluded
	Small vessel stroke	rs11689178	2	233509851	EFHD1	T	C	0.379828	-0.00756069	0.000529029	2.2e-47	204.251
	Small vessel stroke	rs62190415	2	242426692	FARP2	A	G	0.834446	0.0041965	0.000689008	2.6e-10	37.0959
	Small vessel stroke	rs7645905	3	4758244	ITPR1	T	G	0.509932	0.0060969	0.000515896	2e-33	139.667
	Small vessel stroke	rs35000407	3	12351521	PPARG	T	G	0.881443	0.00888204	0.000793892	1e-30	125.171		excluded
	Small vessel stroke	rs6763925	3	12515602	PPARG;TSEN2	T	C	0.705185	0.00384084	0.000564872	1.2e-12	46.233
	Small vessel stroke	rs6792725	3	24520283	THRB	A	G	0.307658	0.0034107	0.000573463	3.5e-10	35.3734
	Small vessel stroke	rs3774343	3	37035834	MLH1	A	G	0.542465	0.00753238	0.000518474	1.2e-49	211.062
	Small vessel stroke	rs749511	3	47035735	NBEAL2	T	G	0.594199	0.00563954	0.000523307	4.4e-27	116.138
	Small vessel stroke	rs66782572	3	52567617	NT5DC2	A	G	0.463079	0.00403827	0.000515536	4.8e-15	61.3582		excluded
	Small vessel stroke	rs17008392	3	71291620	FOXP1	A	G	0.91642	-0.00536144	0.000927942	3.2e-08	33.3827
	Small vessel stroke	rs13088318	3	101242751	FAM172BP	A	G	0.662974	0.00337986	0.000543742	2e-10	38.6377
	Small vessel stroke	rs2461825	3	119529605	NR1I2	A	G	0.289364	0.00540828	0.000569173	2.8e-21	90.2879
	Small vessel stroke	rs7652269	3	123536182	MYLK	T	C	0.754135	0.00492563	0.000597112	3.8e-17	68.0475
	Small vessel stroke	rs10512628	3	124341806	KALRN	T	C	0.512898	0.00567261	0.000514536	3e-28	121.544
	Small vessel stroke	rs16843991	3	136196028	STAG1	T	C	0.659119	-0.00527913	0.000542194	2.5e-23	94.8015		excluded
	Small vessel stroke	rs2004108	3	149101775	TM4SF1-AS1	A	G	0.607265	-0.00428562	0.000528624	1.6e-17	65.7254
	Small vessel stroke	rs9870457	3	149209610	TM4SF4	A	G	0.414086	-0.00368058	0.000522204	1.2e-12	49.6766
	Small vessel stroke	rs78376817	3	160026630	TRIM59-IFT80	T	C	0.738271	-0.00702893	0.000586703	4.1e-35	143.53
	Small vessel stroke	rs11928798	3	170727408	SLC2A2	A	G	0.875504	-0.0157994	0.000777713	4.3e-94	412.708		excluded
	Small vessel stroke	rs111703587	3	172264728	TNFSF10;LINC02068	T	C	0.952727	-0.0126429	0.00121633	2e-25	108.041
	Small vessel stroke	rs16862908	3	187753889	LINC01991;LPP-AS2	T	G	0.626254	-0.00338039	0.000534441	9.3e-11	40.0068
	Small vessel stroke	rs76898988	3	191060610	CCDC50	T	C	0.761171	0.00355891	0.000604291	1.4e-09	34.685
	Small vessel stroke	rs2236995	4	1704542	SLBP	T	G	0.476571	-0.00286045	0.000514427	1.2e-08	30.9187		excluded
	Small vessel stroke	rs13108218	4	3443931	HGFAC	A	G	0.384502	0.0063266	0.000532708	1.3e-32	141.047		excluded
	Small vessel stroke	rs952904	4	37486328	C4orf19	A	C	0.41549	0.00345051	0.000522662	1.1e-10	43.5838
	Small vessel stroke	rs11940694	4	39414993	KLB	A	G	0.395382	-0.00538675	0.000530568	2.5e-23	103.079		excluded
	Small vessel stroke	rs9997405	4	69465769	UGT2B17;UGT2B15	T	C	0.372982	-0.00523772	0.000614026	2.1e-18	72.7631
	Small vessel stroke	rs4694596	4	69934355	UGT2B7	A	C	0.526448	0.00432104	0.000513658	1.8e-16	70.7666
	Small vessel stroke	rs11098275	4	79536646	ANXA3;LINC01094	T	C	0.378955	0.00463396	0.000531689	2.6e-19	75.9607
	Small vessel stroke	rs345328	4	86763901	ARHGAP24	T	C	0.642479	0.00312064	0.000539622	5.1e-09	33.4432
	Small vessel stroke	rs6811902	4	88213884	KLHL8;MIR5705	T	C	0.564501	0.00433989	0.000518601	5.3e-17	70.0311
	Small vessel stroke	rs13135092	4	103198082	SLC39A8	A	G	0.916434	0.00632635	0.000933109	2.1e-12	45.9665		excluded
	Small vessel stroke	rs326888	4	112714998	MIR297;FAM241A	T	C	0.395823	-0.00351824	0.000526263	3.4e-12	44.6936
	Small vessel stroke	rs34192564	4	140892589	MAML3	A	G	0.703138	-0.00343067	0.000562016	2.6e-10	37.2615
	Small vessel stroke	rs17797449	4	146368786	LINC02266;SMAD1	T	C	0.549188	-0.00338301	0.00051741	1.5e-11	42.7501
	Small vessel stroke	rs4835261	4	146781747	ZNF827	T	C	0.838057	-0.0247776	0.000699652	1e-200	1254.16
	Small vessel stroke	rs60718363	4	184190877	WWC2	T	C	0.760311	-0.00444342	0.000604332	4.5e-14	54.0609
	Small vessel stroke	rs35901985	4	186580062	SORBS2	A	G	0.821181	0.00366887	0.000672925	1.1e-08	29.7256
	Small vessel stroke	rs2731798	5	17095350	MYO10;BASP1-AS1	A	G	0.706386	-0.00335235	0.000569164	7e-10	34.6916
	Small vessel stroke	rs10075805	5	31021358	LOC105374704;CDH6	A	G	0.71973	0.0156393	0.000572794	1.4e-170	745.483
	Small vessel stroke	rs4074793	5	52193125	ITGA1	A	G	0.924727	-0.0193879	0.000974766	1.6e-92	395.604
	Small vessel stroke	rs255754	5	53320109	ARL15	T	C	0.310835	-0.00311164	0.000557037	1.4e-08	31.204
	Small vessel stroke	rs3936511	5	55860781	C5orf67	A	G	0.808087	-0.00576268	0.000656677	7e-19	77.0097		excluded
	Small vessel stroke	rs1364076	5	72124610	TNPO1	A	G	0.285834	-0.0047063	0.000568799	2e-16	68.4607
	Small vessel stroke	rs9293684	5	75705131	IQGAP2	A	G	0.341236	0.00396772	0.000542336	4.2e-14	53.5236
	Small vessel stroke	rs2243022	5	76119105	F2RL1	A	G	0.474829	-0.00283867	0.000515291	1.7e-08	30.3476
	Small vessel stroke	rs6861942	5	77812808	LHFPL2	T	C	0.649522	0.00304949	0.000539098	8.9e-09	31.9977
	Small vessel stroke	rs72785807	5	106714686	EFNA5	T	C	0.960298	0.00955251	0.00131629	3.7e-13	52.6662
	Small vessel stroke	rs163895	5	106879502	EFNA5	T	G	0.858198	0.0107079	0.000739415	1.7e-48	209.716
	Small vessel stroke	rs164850	5	106901053	EFNA5	A	G	0.809425	-0.00374452	0.00065627	1.5e-09	32.5557
	Small vessel stroke	rs7733404	5	112499105	MCC	A	G	0.723227	-0.00349894	0.000578995	1.6e-09	36.5194
	Small vessel stroke	rs13154356	5	122744178	CEP120	T	C	0.83221	0.00425504	0.000687611	4.9e-10	38.2932		excluded
	Small vessel stroke	rs56121115	5	132409074	HSPA4	A	G	0.744308	0.00648098	0.000589548	4.7e-28	120.849
	Small vessel stroke	rs269783	5	139515394	IGIP;LOC101929719	A	G	0.82993	-0.00375709	0.000684017	4.8e-09	30.1696
	Small vessel stroke	rs62383006	5	156709342	CYFIP2	A	G	0.944896	0.0133206	0.00112566	5.3e-32	140.034
	Small vessel stroke	rs13182244	5	166832662	TENM2	T	C	0.286793	0.00778698	0.00056898	2.8e-43	187.303
	Small vessel stroke	rs2569215	5	171858228	SH3PXD2B	A	G	0.569239	0.00282541	0.000520803	2.2e-08	29.4317
	Small vessel stroke	rs634501	5	180218668	MGAT1	A	G	0.265654	0.0040136	0.000583377	5.9e-12	47.3336
	Small vessel stroke	rs28677166	6	7059136	LY86;RREB1	A	C	0.954587	-0.00733458	0.00124646	4.9e-09	34.6253
	Small vessel stroke	rs11752007	6	7242605	RREB1	T	C	0.873791	-0.00663711	0.00077715	3.7e-18	72.9371
	Small vessel stroke	rs201336	6	21048124	CDKAL1	A	G	0.809941	0.00358757	0.000654448	9e-09	30.0504
	Small vessel stroke	rs12190285	6	21924326	CASC15	T	G	0.705234	0.00996516	0.000563964	2.4e-71	312.224
	Small vessel stroke	rs114088263	6	34187366	GRM4;HMGA1	T	C	0.95268	-0.00852216	0.00121793	3.5e-13	48.9615
	Small vessel stroke	rs6907508	6	34592090	ILRUN	A	G	0.884307	0.00826767	0.000805757	2.7e-26	105.283		excluded
	Small vessel stroke	rs10947978	6	41471608	LINC01276	A	C	0.383697	-0.00308871	0.000538634	7.7e-09	32.8826
	Small vessel stroke	rs6458922	6	53215119	ELOVL5;GCLC	T	C	0.879165	-0.00464301	0.000791186	3.3e-09	34.4383
	Small vessel stroke	rs9296736	6	53924697	MLIP	T	C	0.310277	0.0101331	0.00055693	2e-73	331.042		excluded
	Small vessel stroke	rs12202204	6	126686407	CENPW;NONE	A	G	0.686199	-0.00358751	0.000554497	1.1e-11	41.8589		excluded
	Small vessel stroke	rs9375698	6	130368602	L3MBTL3	A	G	0.327113	-0.00477813	0.000547636	2.4e-19	76.1258		excluded
	Small vessel stroke	rs9403170	6	140604913	MIR3668;MIR4465	T	G	0.796667	0.0038968	0.000638713	1.1e-09	37.2224
	Small vessel stroke	rs73577696	6	158409245	SYNJ2	A	G	0.789307	-0.00708923	0.000633134	5.3e-30	125.374
	Small vessel stroke	rs3123132	6	159231487	EZR	T	C	0.332633	0.00485022	0.000546375	2.2e-18	78.8027
	Small vessel stroke	rs10484656	6	168138241	LINC02487;LINC01558	A	C	0.842544	0.00522941	0.000705477	1.4e-13	54.9465
	Small vessel stroke	rs12701220	7	1022728	CYP2W1	T	C	0.788928	0.00618848	0.000631882	9e-24	95.9171
	Small vessel stroke	rs112821842	7	1444311	UNCX;MICALL2	T	G	0.916361	-0.00593946	0.000928375	1.3e-10	40.9305
	Small vessel stroke	rs7780562	7	26022414	MIR148A;NFE2L3	A	C	0.205321	-0.0107855	0.000662686	1.2e-59	264.89
	Small vessel stroke	rs4719925	7	28188995	JAZF1	A	G	0.915691	-0.00488966	0.000925812	4e-08	27.8941
	Small vessel stroke	rs11772521	7	28895777	CREB5;TRIL	T	C	0.779945	-0.00462867	0.000626182	1.3e-13	54.6401
	Small vessel stroke	rs2971672	7	44205906	GCK	A	C	0.627321	-0.00366517	0.000532193	1.1e-11	47.4297
	Small vessel stroke	rs111363146	7	44801682	ZMIZ2	T	C	0.862841	0.00550793	0.000748526	9.4e-14	54.1456		excluded
	Small vessel stroke	rs13234131	7	73025975	MLXIPL	A	G	0.871817	0.0164979	0.000767982	3.2e-107	461.483		excluded
	Small vessel stroke	rs236671	7	75061419	POM121C	A	G	0.419812	-0.00393274	0.000523844	3.5e-15	56.362		excluded
	Small vessel stroke	rs6955747	7	77306394	APTR	A	C	0.48607	0.00493523	0.000515811	2.9e-21	91.5448
	Small vessel stroke	rs917154	7	99020806	ATP5MF-PTCD1;PTCD1	A	G	0.845021	0.00386787	0.000712188	1.9e-08	29.4954		excluded
	Small vessel stroke	rs38857	7	116365413	MET	T	C	0.290999	0.00614331	0.000569392	1.1e-28	116.408
	Small vessel stroke	rs17168118	7	134576840	CALD1	A	G	0.707124	-0.00502609	0.000571899	8.3e-19	77.2364
	Small vessel stroke	rs7787719	7	135039161	STRA8;CNOT4	T	C	0.585127	-0.00346819	0.000524828	5.3e-12	43.6689
	Small vessel stroke	rs4725617	7	143097100	EPHA1	A	G	0.0726773	-0.00612603	0.000989432	2.5e-10	38.3342
	Small vessel stroke	rs10102352	8	9206069	LOC157273;TNKS	A	G	0.395319	-0.00535094	0.000529457	2.9e-24	102.141		excluded
	Small vessel stroke	rs3808605	8	10698394	LOC101929229	T	C	0.743801	0.00381791	0.000591353	4.8e-11	41.6829
	Small vessel stroke	rs1495745	8	18262723	NAT2;PSD3	T	G	0.274326	0.00428965	0.000577376	1.3e-14	55.1984
	Small vessel stroke	rs900776	8	21918089	DMTN	A	C	0.825375	-0.0123786	0.000679612	1.8e-77	331.758
	Small vessel stroke	rs28503706	8	55441799	SOX17;RP1	A	G	0.791982	-0.00941906	0.000633707	5.4e-51	220.922
	Small vessel stroke	rs58448625	8	59380259	UBXN2B;CYP7A1	A	G	0.80444	0.00556403	0.000650131	1.7e-18	73.2449
	Small vessel stroke	rs2941487	8	76480350	HNF4G;LINC01111	T	C	0.522124	0.00372529	0.000514528	5e-14	52.4206		excluded
	Small vessel stroke	rs2515236	8	95934907	NDUFAF6	A	G	0.638188	-0.00621214	0.000536075	5.6e-32	134.286
	Small vessel stroke	rs6469812	8	120128070	COLEC10;MAL2	T	C	0.453714	-0.00452726	0.00051795	1.3e-19	76.4003
	Small vessel stroke	rs2980875	8	126481747	TRIB1;LINC00861	A	G	0.534721	0.00892292	0.000515885	5.3e-65	299.163		excluded
	Small vessel stroke	rs1330307	9	4305064	GLIS3;SLC1A1	A	C	0.513657	0.00339688	0.000517345	2.1e-11	43.1122
	Small vessel stroke	rs4740823	9	5632721	RIC1	A	G	0.677316	0.00404007	0.000552148	5.3e-13	53.5386
	Small vessel stroke	rs10810125	9	14292104	NFIB	T	C	0.67658	-0.00336102	0.000552429	2.7e-10	37.016
	Small vessel stroke	rs1951432	9	35757075	RGP1	A	G	0.337229	0.00289159	0.000544476	1.4e-08	28.2043
	Small vessel stroke	rs9410887	9	86465395	KIF27	T	C	0.74717	0.00327225	0.000593875	6.8e-09	30.3601		excluded
	Small vessel stroke	rs10797117	9	92201797	SEMA4D;GADD45G	A	C	0.689957	-0.00369755	0.000558482	2.1e-11	43.8339		excluded
	Small vessel stroke	rs10821066	9	95840479	SUSD3	A	G	0.839902	-0.00417346	0.00070229	7e-10	35.315
	Small vessel stroke	rs12000215	9	112223059	PTPN3	A	G	0.680759	0.00450921	0.000555976	1.4e-15	65.7792
	Small vessel stroke	rs12352805	9	119711291	ASTN2	A	C	0.820953	-0.0044028	0.000674209	6.4e-10	42.6451
	Small vessel stroke	rs13284665	9	131513370	ZER1	A	G	0.867122	0.0111774	0.000759719	5.9e-52	216.459
	Small vessel stroke	rs4962126	9	136176998	ABO;SURF6	T	C	0.406545	0.00313048	0.00052696	3.7e-09	35.2912
	Small vessel stroke	rs1832007	10	5254847	AKR1C4	A	G	0.846251	-0.00462991	0.000712373	6.8e-10	42.2406
	Small vessel stroke	rs34346558	10	11904834	PROSER2-AS1	A	C	0.794149	-0.00480952	0.000635816	5e-14	57.219
	Small vessel stroke	rs6482225	10	22861591	PIP4K2A	A	C	0.0554252	0.00614338	0.00112313	9.7e-09	29.9195
	Small vessel stroke	rs4539260	10	35086350	PARD3	A	G	0.264056	-0.00517795	0.000582422	9.4e-19	79.0388
	Small vessel stroke	rs7068127	10	52606488	A1CF	A	G	0.584019	-0.0065968	0.000521682	4.3e-38	159.902
	Small vessel stroke	rs12258523	10	60365975	BICC1	T	C	0.633759	-0.00421156	0.000535711	3.4e-16	61.8052
	Small vessel stroke	rs11815438	10	62501737	ANK3;CDK1	T	C	0.76497	0.00418523	0.000606746	3.1e-12	47.58
	Small vessel stroke	rs1009984	10	64916469	NRBF2;JMJD1C	T	G	0.153365	-0.00533995	0.000713627	1.4e-13	55.9928
	Small vessel stroke	rs4691	10	75561916	NDST2	T	C	0.731155	0.00344265	0.000580491	4.9e-09	35.1718
	Small vessel stroke	rs55910200	10	79665173	DLG5	T	C	0.749707	-0.0170614	0.000592708	3.3e-185	828.605
	Small vessel stroke	rs10887768	10	89755601	PTEN;RNLS	T	C	0.70865	-0.00355812	0.000566306	1.3e-10	39.4765
	Small vessel stroke	rs12359135	10	94843535	CYP26A1;MYOF	T	C	0.479591	0.00441534	0.000515599	7.5e-19	73.3338
	Small vessel stroke	rs1889931	10	95320440	CEP55;FFAR4	T	C	0.788998	0.00491194	0.000632356	2.3e-15	60.3369
	Small vessel stroke	rs7101333	10	99083669	FRAT1;FRAT2	A	G	0.715716	-0.0032958	0.000570375	2.3e-09	33.3888		excluded
	Small vessel stroke	rs17216177	10	101603522	ABCC2	T	C	0.942578	0.0153846	0.00110503	5.5e-47	193.831
	Small vessel stroke	rs56317403	10	102670196	PAX2;SLF2	T	G	0.796832	0.00494522	0.000639423	1e-15	59.8129
	Small vessel stroke	rs7094463	10	114711983	TCF7L2	A	G	0.466678	-0.00319508	0.00051549	8.7e-10	38.417
	Small vessel stroke	rs11245322	10	126323766	FAM53B	A	G	0.695345	-0.00417594	0.000560855	4.2e-14	55.438
	Small vessel stroke	rs12286521	11	573554	LOC143666	A	G	0.651852	0.00317538	0.000540402	3.8e-09	34.5269
	Small vessel stroke	rs6597946	11	1037888	MUC6;LINC02688	A	G	0.242681	-0.00363775	0.000600652	1.5e-09	36.6792
	Small vessel stroke	rs11022130	11	12071547	LINC02547	A	G	0.751287	0.0101673	0.000598587	2.3e-67	288.507
	Small vessel stroke	rs11025251	11	19788691	NAV2	T	C	0.669773	-0.0038849	0.000551971	1.4e-11	49.5367
	Small vessel stroke	rs1235089	11	30375316	ARL14EP;MPPED2	A	G	0.31126	0.00314483	0.000557263	1.5e-08	31.8474		excluded
	Small vessel stroke	rs17358295	11	34653771	EHF	T	G	0.89411	0.0101509	0.000836724	4.8e-36	147.179
	Small vessel stroke	rs12274437	11	47886541	NUP160;PTPRJ	T	G	0.941689	-0.00724421	0.00109779	7e-11	43.5455
	Small vessel stroke	rs2729361	11	57342402	UBE2L6;SERPING1	T	C	0.470289	0.00289716	0.000516313	1.5e-08	31.4861
	Small vessel stroke	rs11229489	11	58244917	OR5B12;OR5B21	A	G	0.788299	0.00576875	0.000630193	1.2e-20	83.7946
	Small vessel stroke	rs17157266	11	62199817	SCGB1A1;AHNAK	T	C	0.821761	0.0119203	0.000672495	3.7e-74	314.193
	Small vessel stroke	rs1144789	11	65389631	PCNX3	A	G	0.423746	0.00321524	0.000520207	1.4e-09	38.201
	Small vessel stroke	rs489337	11	65854561	PACS1	A	G	0.240746	0.00399477	0.00060485	1.2e-11	43.6203		excluded
	Small vessel stroke	rs7130588	11	76270683	EMSY;LRRC32	A	G	0.638068	0.00314286	0.000535224	4.4e-09	34.4809
	Small vessel stroke	rs4945313	11	78599783	TENM4	A	G	0.352024	0.00610574	0.000538952	3.8e-29	128.344
	Small vessel stroke	rs530939	11	78871554	TENM4	T	C	0.39367	0.00516474	0.000526719	2e-22	96.1477
	Small vessel stroke	rs11214086	11	111981853	SDHD;IL18	T	C	0.631954	0.00298302	0.000536286	2.3e-08	30.9399
	Small vessel stroke	rs112550735	11	118303200	LOC100131626;KMT2A	T	C	0.957011	-0.0124711	0.00127987	2.8e-23	94.9462
	Small vessel stroke	rs10892324	11	118903039	SLC37A4;HYOU1	T	G	0.540849	0.00274902	0.000509479	2.2e-08	29.1141		excluded
	Small vessel stroke	rs73018243	11	122604700	UBASH3B	T	C	0.80402	-0.00437381	0.000650161	2.6e-11	45.2562
	Small vessel stroke	rs10849448	12	6493351	LTBR	A	G	0.247714	0.00374985	0.000607287	9.1e-11	38.1276
	Small vessel stroke	rs7956634	12	15321194	RERG	T	C	0.79986	0.00495527	0.000642938	8.5e-16	59.4014
	Small vessel stroke	rs11045235	12	20578881	PDE3A	A	G	0.781244	0.00376367	0.000624523	3.4e-10	36.3184
	Small vessel stroke	rs7306033	12	21014178	SLCO1B3;SLCO1B3-SLCO1B7	A	G	0.853224	-0.0116713	0.000724971	3.6e-60	259.177
	Small vessel stroke	rs12318598	12	25407726	KRAS;LMNTD1	A	G	0.915735	0.0083005	0.000927004	4.2e-20	80.1762
	Small vessel stroke	rs11175518	12	40580318	LINC02471;LRRK2	T	C	0.931063	0.00606622	0.00101431	1e-09	35.768
	Small vessel stroke	rs907348	12	51788340	SLC4A8	T	C	0.362602	0.00426847	0.000534651	3.1e-15	63.7388
	Small vessel stroke	rs7133528	12	53275334	KRT78;KRT8	T	C	0.342027	0.00453257	0.000540544	5.4e-17	70.3116
	Small vessel stroke	rs56264182	12	64238097	SRGAP1	A	G	0.825019	0.00405969	0.000675134	3.8e-09	36.1581
	Small vessel stroke	rs12830585	12	81367754	LIN7A;ACSS3	A	G	0.733592	-0.00412543	0.000584261	1.1e-12	49.8568
	Small vessel stroke	rs324801	12	83938605	TMTC2;SLC6A15	T	C	0.573793	0.00300804	0.000519055	2.8e-09	33.5846		excluded
	Small vessel stroke	rs10506973	12	89866780	POC1B	A	G	0.653898	-0.00438308	0.000539745	1.2e-16	65.9449
	Small vessel stroke	rs7133949	12	95849798	MIR3685;METAP2	T	G	0.573252	0.00510175	0.000520064	8.1e-24	96.2332
	Small vessel stroke	rs7970999	12	100905556	NR1H4	T	C	0.942694	0.00768656	0.00110607	4.7e-12	48.2946
	Small vessel stroke	rs55939346	12	109084889	CORO1C	A	G	0.641449	0.00549547	0.000534789	7.9e-25	105.595
	Small vessel stroke	rs73413596	12	111582630	CUX2	T	C	0.924283	-0.0120136	0.000976274	7.8e-35	151.427
	Small vessel stroke	rs35444	12	115552437	TBX3;MED13L	A	G	0.618156	-0.00294035	0.000527004	1e-08	31.1294
	Small vessel stroke	rs2701184	12	121353088	XLOC_009911;HNF1A-AS1	T	G	0.59329	0.0159978	0.000523268	1e-200	934.7
	Small vessel stroke	rs2393794	12	121378976	XLOC_009911;HNF1A-AS1	T	C	0.814181	-0.00920018	0.00066565	3.2e-46	191.03
	Small vessel stroke	rs3817189	12	121711768	CAMKK2	T	G	0.587151	-0.005554	0.000520882	1.8e-28	113.693
	Small vessel stroke	rs1532944	12	124875657	NCOR2	T	C	0.492794	0.0034797	0.000523227	4.7e-11	44.2286
	Small vessel stroke	rs565596	13	27680520	USP12	T	C	0.938881	-0.0105403	0.00107773	2.5e-23	95.6502
	Small vessel stroke	rs1974378	13	28440454	PLUT	A	G	0.434297	0.00869033	0.00051956	1.5e-65	279.77
	Small vessel stroke	rs11620388	13	28501598	PDX1;LINC00543	A	G	0.874894	-0.0051292	0.000778396	2.1e-11	43.4208
	Small vessel stroke	rs73176948	13	41611271	ELF1	A	G	0.92546	0.00763512	0.000983535	9.7e-15	60.2632
	Small vessel stroke	rs9563063	13	52125748	MIR4703	T	C	0.931959	0.00628523	0.00102511	2.6e-10	37.5925
	Small vessel stroke	rs73220655	13	73646672	KLF5	A	G	0.681225	0.00331538	0.000554115	4.3e-10	35.7987
	Small vessel stroke	rs544012	13	110878639	COL4A1	T	G	0.265088	-0.00325085	0.000595603	3.3e-08	29.7907
	Small vessel stroke	rs12855875	13	110938156	COL4A1	A	G	0.79956	0.00609522	0.00064518	3.9e-22	89.2518
	Small vessel stroke	rs1888003	13	111019865	COL4A2	A	G	0.254471	0.00360364	0.00059221	3.8e-09	37.0281
	Small vessel stroke	rs17102745	14	35263983	BAZ1A	T	C	0.905386	-0.00485611	0.000878106	1.3e-08	30.5832
	Small vessel stroke	rs143735615	14	50040734	RPS29	A	G	0.962201	-0.00797051	0.0013616	3.2e-09	34.2668
	Small vessel stroke	rs3861491	14	50440474	MIR6076;LINC01588	A	G	0.361407	-0.00556571	0.000536108	1.3e-26	107.78
	Small vessel stroke	rs7148045	14	69699559	EXD2	T	C	0.69241	-0.00370053	0.000558732	5.5e-13	43.8653
	Small vessel stroke	rs76891117	14	73399837	DCAF4	A	G	0.897671	-0.00596921	0.000848172	6.1e-14	49.5297
	Small vessel stroke	rs1005421	14	89886940	FOXN3	T	C	0.416623	-0.0029107	0.000525053	1.7e-08	30.7318
	Small vessel stroke	rs34976218	14	103559153	LBHD2;EXOC3L4	A	G	0.468745	0.0209972	0.000520757	1e-200	1625.75
	Small vessel stroke	rs2234137	14	103597322	TNFAIP2	A	G	0.901514	-0.0185189	0.000871892	8.5e-103	451.133
	Small vessel stroke	rs1079298	14	103791045	LOC105378183;LOC105370687	T	C	0.721021	0.00438819	0.000572863	1.2e-14	58.6772
	Small vessel stroke	rs11633974	15	39927152	FSIP1	T	C	0.895451	-0.00575004	0.000841795	6.3e-12	46.6583
	Small vessel stroke	rs1059395	15	40330518	SRP14	T	G	0.816056	-0.00483823	0.000666281	1.6e-13	52.73
	Small vessel stroke	rs139097404	15	43933941	PPIP5K1P1-CATSPER2	T	C	0.976384	0.0161937	0.00171739	8.6e-22	88.9108
	Small vessel stroke	rs71467610	15	47456031	LOC105370802;SEMA6D	A	C	0.827719	-0.00396858	0.000683025	2.6e-10	33.7596
	Small vessel stroke	rs12591317	15	49945675	DTWD1	A	G	0.638075	-0.00360317	0.000534904	5.7e-11	45.3751
	Small vessel stroke	rs72749499	15	57295579	TCF12	A	G	0.927219	-0.00656443	0.000992131	9.3e-12	43.778
	Small vessel stroke	rs340025	15	60908307	RORA-AS1	T	C	0.420152	-0.0133535	0.000523174	1.4e-145	651.475		excluded
	Small vessel stroke	rs11635675	15	63793238	LINC02568;USP3	T	G	0.656369	-0.00591123	0.000542236	8.4e-28	118.844		excluded
	Small vessel stroke	rs12442886	15	72473611	GRAMD2A	T	C	0.244217	-0.0055011	0.000600203	8.1e-20	84.0045
	Small vessel stroke	rs8032531	15	73977271	CD276	A	G	0.570511	-0.0089738	0.000520383	1.2e-68	297.376
	Small vessel stroke	rs7170790	15	85870724	GOLGA6L3;MIR7706	A	G	0.582153	-0.00386353	0.000524119	3.6e-13	54.3386
	Small vessel stroke	rs8023580	15	96708291	NR2F2-AS1	T	C	0.722819	-0.00517295	0.000576003	1.5e-20	80.6542
	Small vessel stroke	rs62030794	16	422516	TMEM8A	T	G	0.931786	-0.00979272	0.00102181	7e-23	91.8473
	Small vessel stroke	rs13331284	16	2221157	TRAF7	T	C	0.940519	0.00754498	0.00109384	1.3e-13	47.5783
	Small vessel stroke	rs6501179	16	3610642	NLRC3	T	C	0.560266	-0.00338734	0.000519906	1.5e-11	42.449
	Small vessel stroke	rs841219	16	4741636	MGRN1	T	C	0.401913	-0.0030925	0.000525288	4.8e-09	34.6597
	Small vessel stroke	rs3784924	16	11644842	LITAF	A	G	0.68604	-0.00679458	0.00055969	4.7e-34	147.377
	Small vessel stroke	rs8044603	16	30559377	ZNF747;ZNF764	A	G	0.753141	-0.00582045	0.000598368	1.1e-22	94.6186		excluded
	Small vessel stroke	rs7203398	16	53189672	CHD9	A	C	0.718202	-0.00334475	0.000576144	1.1e-08	33.7027
	Small vessel stroke	rs2304488	16	58074210	MMP15	A	G	0.76365	0.00786031	0.000607051	2.4e-40	167.66
	Small vessel stroke	rs2011779	16	68837496	CDH1	A	G	0.611645	-0.00283771	0.000534335	4.2e-09	28.2039
	Small vessel stroke	rs217184	16	72105965	HPR	T	C	0.807414	0.00487338	0.000653731	4.4e-14	55.5728		excluded
	Small vessel stroke	rs12922660	16	73200017	C16orf47;LINC01568	A	G	0.582014	-0.00327693	0.000522247	6.4e-12	39.3715
	Small vessel stroke	rs7189522	16	80498094	LOC102724084	T	C	0.270622	0.0134189	0.0005789	5e-126	537.312
	Small vessel stroke	rs12925563	16	81258330	PKD1L2;BCO1	T	C	0.472612	0.0029028	0.000517182	1.4e-08	31.5027
	Small vessel stroke	rs34139656	16	88534923	ZFPM1	A	G	0.672435	-0.003914	0.00055228	2.9e-12	50.2254
	Small vessel stroke	rs871841	17	8216468	ARHGEF15	T	C	0.50196	-0.00352717	0.00051544	1.2e-12	46.827
	Small vessel stroke	rs8075751	17	16941236	LINC02090;MPRIP	A	G	0.889469	-0.00494055	0.000820644	3.3e-10	36.2444
	Small vessel stroke	rs2525564	17	29652531	NF1	A	G	0.384637	-0.00436901	0.000529084	1.4e-17	68.1894		excluded
	Small vessel stroke	rs2466853	17	31246036	MYO1D;TMEM98	T	C	0.610166	0.00350534	0.000529916	1.4e-10	43.7569
	Small vessel stroke	rs12951345	17	36077863	HNF1B	A	C	0.772074	-0.0085084	0.000615225	8.3e-45	191.262
	Small vessel stroke	rs4793991	17	47001801	UBE2Z	A	G	0.470357	-0.00331267	0.000515654	9.7e-11	41.2705		excluded
	Small vessel stroke	rs7218545	17	60037150	MED13	T	C	0.785226	0.00351457	0.000627692	1.8e-08	31.351
	Small vessel stroke	rs17633437	17	64301842	PRKCA	A	G	0.609509	-0.00279466	0.000528547	4.2e-08	27.957
	Small vessel stroke	rs12450363	17	65840108	BPTF	T	C	0.804284	-0.00816242	0.000649134	8.9e-38	158.114		excluded
	Small vessel stroke	rs9911723	17	70107882	SOX9-AS1	A	G	0.304309	-0.00712342	0.000563193	6.4e-38	159.979
	Small vessel stroke	rs93075	17	75370468	SEPTIN9	T	G	0.306055	-0.00578351	0.000561148	3.9e-28	106.225
	Small vessel stroke	rs11657440	17	79480686	ACTG1	T	C	0.582429	-0.00995636	0.000523274	5.1e-83	362.029
	Small vessel stroke	rs11663085	18	782898	YES1	A	G	0.895495	-0.00492818	0.000846301	9.8e-09	33.9097
	Small vessel stroke	rs873351	18	19607126	MIB1;GATA6-AS1	T	C	0.946377	-0.0104571	0.00114351	1.6e-20	83.6262
	Small vessel stroke	rs73416859	18	33100303	INO80C;MIR3975	T	C	0.818834	0.00374812	0.000670735	3.6e-08	31.2266
	Small vessel stroke	rs7226404	18	55319472	ATP8B1;LOC100505549	A	C	0.850067	0.00819833	0.00072263	1.9e-32	128.712
	Small vessel stroke	rs28613955	18	55425203	ATP8B1	A	G	0.914799	-0.0054595	0.000923816	1.3e-09	34.9249
	Small vessel stroke	rs4503880	18	56084054	NEDD4L;MIR122	T	C	0.201548	0.0214762	0.00064499	1e-200	1108.69
	Small vessel stroke	rs351973	19	795457	MISP;PTBP1	A	G	0.35971	-0.00794375	0.000548649	4.8e-48	209.634
	Small vessel stroke	rs4807709	19	5289522	PTPRS	A	G	0.483784	-0.00266298	0.000513814	1.5e-08	26.8611
	Small vessel stroke	rs2306969	19	5851801	LOC101928844	A	G	0.22753	0.00503815	0.000647882	1.1e-14	60.4714
	Small vessel stroke	rs5030377	19	10393234	ICAM1	A	G	0.620559	0.0034921	0.000531287	3.2e-11	43.2031
	Small vessel stroke	rs8111532	19	17835520	MAP1S	A	G	0.504973	-0.00688653	0.000513977	1.6e-41	179.52
	Small vessel stroke	rs11668601	19	18214521	MAST3	T	C	0.746457	-0.00748274	0.000591921	2.7e-40	159.806		excluded
	Small vessel stroke	rs73039431	19	33523197	RHPN2	A	G	0.953028	-0.014443	0.0012245	1.6e-32	139.122
	Small vessel stroke	rs7247349	19	33887160	PEPD	A	C	0.502922	0.00779527	0.000514466	2.6e-51	229.588
	Small vessel stroke	rs12972925	19	39393498	NFKBIB	A	G	0.398937	-0.00344429	0.000525956	1.4e-11	42.8845
	Small vessel stroke	rs2032809	19	47736216	BBC3	T	C	0.405658	-0.0033421	0.000524735	8.1e-11	40.5657
	Small vessel stroke	rs8112983	19	49229525	RASIP1	T	C	0.463249	-0.012006	0.00051731	7.1e-124	538.635		excluded
	Small vessel stroke	rs4560020	19	50042535	RCN3	A	G	0.923548	-0.00530924	0.000966095	4.1e-08	30.2013
	Small vessel stroke	rs150996533	20	3664915	ADAM33;SIGLEC1	A	G	0.933017	-0.00894885	0.00104077	5.7e-19	73.9307
	Small vessel stroke	rs17457340	20	10640042	JAG1	T	C	0.92352	0.00575243	0.000973163	1.3e-09	34.9407
	Small vessel stroke	rs57247898	20	14639769	MACROD2	A	G	0.668945	0.00430041	0.000548697	9.5e-16	61.4263
	Small vessel stroke	rs6135224	20	14677650	MACROD2	A	G	0.690797	-0.00728697	0.000557563	2.5e-39	170.807
	Small vessel stroke	rs2424904	20	31352316	DNMT3B	T	C	0.584363	-0.00569655	0.000523357	1e-28	118.475
	Small vessel stroke	rs6072249	20	39656342	LOC100128988;TOP1	A	G	0.527732	-0.00687269	0.000517083	2.4e-42	176.658
	Small vessel stroke	rs3212199	20	43046045	HNF4A	T	G	0.41119	-0.00346902	0.000533543	1.1e-10	42.2741
	Small vessel stroke	rs4809325	20	62341235	ZGPAT	T	C	0.0811479	-0.0074115	0.000943719	3.1e-15	61.6775
	Small vessel stroke	rs229106	21	28237348	ADAMTS1;ADAMTS5	T	C	0.534387	-0.00299398	0.000518574	8.7e-09	33.3331
	Small vessel stroke	rs12626489	21	30105305	LINC00161;N6AMT1	A	G	0.756121	-0.00540323	0.000602079	3.1e-19	80.5378
	Small vessel stroke	rs59132205	21	33824901	EVA1C	A	G	0.906397	-0.00508192	0.000886883	2.7e-09	32.8339
	Small vessel stroke	rs4816700	21	42261734	DSCAM;LINC00323	T	C	0.749452	0.00524857	0.000602794	6.6e-18	75.8131
	Small vessel stroke	rs9980195	21	46268783	PTTG1IP	T	C	0.474453	0.0063358	0.000517269	2.2e-36	150.027
	Small vessel stroke	rs12158906	22	18437382	MICAL3	A	G	0.760343	0.0185186	0.00059859	1e-200	957.1
	Small vessel stroke	rs6003964	22	24269084	MIF-AS1;GSTT2B	T	C	0.169629	0.00870658	0.000679477	1.6e-38	164.19
	Small vessel stroke	rs5760485	22	24986473	GGT1;LRRC75B	T	C	0.716129	-0.0356009	0.00056792	1e-200	3929.59
	Small vessel stroke	rs1074487	22	25108767	POM121L10P;PIWIL3	A	G	0.799449	-0.0073889	0.000641893	5.7e-30	132.506
	Small vessel stroke	rs2330929	22	25219930	SGSM1	T	C	0.656947	-0.0093234	0.000539508	1.1e-67	298.643
	Small vessel stroke	rs139724	22	25284829	SGSM1	A	G	0.811679	-0.00653738	0.000655556	1.1e-22	99.4461
	Small vessel stroke	rs695272	22	28856760	TTC28	T	C	0.336088	-0.00575537	0.000541377	4.1e-27	113.018
	Small vessel stroke	rs6519133	22	39096602	JOSD1	T	C	0.605359	-0.00673096	0.000522686	6.7e-40	165.834
	Small vessel stroke	rs2878117	22	50866559	PPP6R2	T	C	0.650131	0.00338552	0.000535877	5.3e-10	39.9136
	Large artery stroke	rs28469033	1	919127	PERM1;HES4	T	C	0.770169	-0.00358539	0.000607589	1.6e-09	34.8219
	Large artery stroke	rs7546430	1	2188032	SKI	A	G	0.928663	-0.00762738	0.00099433	5.5e-15	58.8423
	Large artery stroke	rs11588341	1	16498048	EPHA2;ARHGEF19	A	G	0.428762	-0.0195684	0.0005192	1e-200	1420.5
	Large artery stroke	rs6686497	1	23810360	ASAP3	T	C	0.309982	-0.00592403	0.000552532	1.3e-27	114.953
	Large artery stroke	rs17360994	1	27278573	KDF1	T	C	0.920195	0.00733189	0.000943246	2.1e-16	60.4202
	Large artery stroke	rs12046793	1	43000705	CCDC30	T	C	0.794456	0.00325376	0.000632617	9.6e-09	26.4539
	Large artery stroke	rs499600	1	46039077	AKR1A1;NASP	T	G	0.158747	-0.00612344	0.000700062	1.6e-19	76.51
	Large artery stroke	rs2248907	1	47655816	PDZK1IP1	A	G	0.198414	0.00390233	0.000642718	1.1e-10	36.8644
	Large artery stroke	rs7543272	1	51069102	FAF1	T	C	0.846524	0.00423143	0.000709274	1.3e-08	35.5915
	Large artery stroke	rs7541882	1	64121569	PGM1	A	C	0.810397	-0.00370698	0.000653477	1.8e-09	32.1795
	Large artery stroke	rs3009872	1	66411400	PDE4B	T	C	0.565436	0.00270554	0.000517663	3.9e-08	27.3158		excluded
	Large artery stroke	rs11163306	1	81947398	ADGRL2	T	G	0.2255	-0.00348215	0.000612502	4.2e-09	32.3206
	Large artery stroke	rs12731297	1	82281492	ADGRL2	T	C	0.706019	0.0071203	0.00056198	1.3e-37	160.53
	Large artery stroke	rs10922478	1	89144053	PKN2-AS1	A	G	0.434719	-0.00776403	0.000514781	1.1e-52	227.473
	Large artery stroke	rs11166257	1	99982298	MIR548N	T	G	0.131884	-0.00621112	0.000756785	5.9e-17	67.3589
	Large artery stroke	rs77666400	1	101659343	LOC102606465;LOC101928370	T	C	0.736744	-0.0078827	0.000588297	2.4e-44	179.538
	Large artery stroke	rs1762484	1	107613923	PRMT6;NTNG1	A	C	0.342321	0.00432847	0.000542267	1e-16	63.7151		excluded
	Large artery stroke	rs1335645	1	111684276	CEPT1	A	G	0.891774	0.0074035	0.00082136	2.9e-20	81.2469
	Large artery stroke	rs2453040	1	120529750	NOTCH2	A	C	0.892978	-0.00813667	0.000826458	5.7e-23	96.9286		excluded
	Large artery stroke	rs2055975	1	150618632	GOLPH3L	A	C	0.289339	-0.00577136	0.00056359	6.4e-26	104.865
	Large artery stroke	rs939595	1	151783688	RORC	A	C	0.364243	-0.00462592	0.000533251	1.1e-18	75.2546
	Large artery stroke	rs9297	1	155106550	EFNA1	A	G	0.589973	0.013981	0.000518851	9.9e-167	726.091		excluded
	Large artery stroke	rs61801825	1	161568886	FCGR2C	A	G	0.915212	-0.0109318	0.000931219	1.2e-31	137.81
	Large artery stroke	rs869286	1	177943812	CRYZL2P-SEC16B;SEC16B	T	C	0.814171	-0.00371038	0.000657555	6.2e-09	31.84
	Large artery stroke	rs10798619	1	178532517	C1orf220;MIR4424	A	G	0.466947	-0.00660644	0.000512755	8e-40	166.003
	Large artery stroke	rs10753862	1	199959975	LINC02789;NR5A2	T	C	0.160726	0.00442519	0.000694714	1.1e-10	40.5744
	Large artery stroke	rs7530358	1	200260443	NR5A2;LINC00862	T	C	0.215197	-0.00650052	0.000622307	7.1e-26	109.116
	Large artery stroke	rs117353249	1	214177072	PROX1	A	C	0.97182	-0.0108219	0.00155239	5.7e-13	48.5965
	Large artery stroke	rs1223789	1	214308600	PROX1;SMYD2	T	C	0.160166	0.00403906	0.000699857	6.4e-09	33.3075
	Large artery stroke	rs61824006	1	223969963	TP53BP2	T	C	0.795213	0.0048797	0.000635912	1.1e-14	58.8833
	Large artery stroke	rs1578522	1	225872358	ENAH;SRP9	A	G	0.698552	-0.00526442	0.000558426	4.2e-21	88.873
	Large artery stroke	rs1931595	1	232777394	SIPA1L2;LINC01745	A	G	0.571439	-0.00513998	0.000517564	1.3e-24	98.6268
	Large artery stroke	rs60149603	2	285421	ALKAL2	A	G	0.653155	-0.0036854	0.000539555	3.5e-12	46.655		excluded
	Large artery stroke	rs3820897	2	3642361	COLEC11	T	C	0.180053	0.00816339	0.000673513	4e-34	146.909
	Large artery stroke	rs1260326	2	27730940	GCKR	T	C	0.395393	0.014005	0.000524151	1.9e-162	713.926		excluded
	Large artery stroke	rs4666068	2	28623982	FOSL2	A	G	0.487386	0.00304546	0.000513195	3.5e-10	35.2161		excluded
	Large artery stroke	rs6723226	2	32849207	BIRC6;TTC27	A	G	0.650989	-0.00330595	0.000538309	5.5e-10	37.7163
	Large artery stroke	rs2110944	2	37090233	STRN	T	C	0.469772	-0.00310463	0.000515064	1.8e-09	36.3327
	Large artery stroke	rs34247383	2	43532780	THADA	A	C	0.834461	-0.00425085	0.000687734	7.1e-10	38.2042		excluded
	Large artery stroke	rs62137009	2	48574164	FOXN2	T	C	0.61304	0.00587024	0.000528902	3.1e-30	123.186
	Large artery stroke	rs360801	2	62955387	EHBP1	A	G	0.642565	-0.00479784	0.000536818	9e-20	79.8799		excluded
	Large artery stroke	rs2160348	2	64909166	SERTAD2;LINC01800	T	C	0.264679	-0.00705827	0.000583509	1.4e-31	146.319
	Large artery stroke	rs75744012	2	75721957	EVA1A	A	G	0.946286	0.00806445	0.00115667	1.2e-12	48.6106
	Large artery stroke	rs13431962	2	85752707	SH2D6;PARTICL	A	G	0.874178	0.00650129	0.000773172	2.1e-17	70.7045
	Large artery stroke	rs1079259	2	101624889	RPL31;TBC1D8	A	G	0.858073	0.0051442	0.000733612	2.6e-13	49.1703
	Large artery stroke	rs77375846	2	103155075	SLC9A4;SLC9A2	T	C	0.867297	-0.00611507	0.000756381	1e-15	65.3614
	Large artery stroke	rs72836349	2	111891795	BCL2L11	T	C	0.897921	0.00628691	0.000851853	2.6e-13	54.4685
	Large artery stroke	rs6706968	2	121310269	LINC01101;GLI2	A	C	0.416705	0.00440539	0.000521938	1.7e-18	71.2411
	Large artery stroke	rs3762465	2	133194032	GPR39	T	C	0.66951	0.00598014	0.000545436	3.2e-29	120.208
	Large artery stroke	rs4668116	2	169902917	ABCB11;DHRS9	A	C	0.439287	-0.00547981	0.000522095	1.8e-26	110.162
	Large artery stroke	rs35530564	2	192112050	MYO1B	T	G	0.67649	-0.0106301	0.00054761	4.5e-87	376.818		excluded
	Large artery stroke	rs2110690	2	202185132	FLACC1	A	G	0.494755	-0.00353474	0.000513005	1.4e-12	47.4757
	Large artery stroke	rs12612675	2	219133137	AAMP	A	G	0.595473	-0.00517844	0.000523105	6.7e-24	97.9987
	Large artery stroke	rs2673134	2	227145757	LOC646736;MIR5702	A	G	0.363715	-0.00492738	0.000532422	1.6e-21	85.6486		excluded
	Large artery stroke	rs11689178	2	233509851	EFHD1	T	C	0.379828	-0.00756069	0.000529029	2.2e-47	204.251
	Large artery stroke	rs62190415	2	242426692	FARP2	A	G	0.834446	0.0041965	0.000689008	2.6e-10	37.0959
	Large artery stroke	rs7645905	3	4758244	ITPR1	T	G	0.509932	0.0060969	0.000515896	2e-33	139.667
	Large artery stroke	rs35000407	3	12351521	PPARG	T	G	0.881443	0.00888204	0.000793892	1e-30	125.171		excluded
	Large artery stroke	rs6763925	3	12515602	PPARG;TSEN2	T	C	0.705185	0.00384084	0.000564872	1.2e-12	46.233
	Large artery stroke	rs6792725	3	24520283	THRB	A	G	0.307658	0.0034107	0.000573463	3.5e-10	35.3734
	Large artery stroke	rs3774343	3	37035834	MLH1	A	G	0.542465	0.00753238	0.000518474	1.2e-49	211.062
	Large artery stroke	rs749511	3	47035735	NBEAL2	T	G	0.594199	0.00563954	0.000523307	4.4e-27	116.138
	Large artery stroke	rs66782572	3	52567617	NT5DC2	A	G	0.463079	0.00403827	0.000515536	4.8e-15	61.3582		excluded
	Large artery stroke	rs17008392	3	71291620	FOXP1	A	G	0.91642	-0.00536144	0.000927942	3.2e-08	33.3827
	Large artery stroke	rs13088318	3	101242751	FAM172BP	A	G	0.662974	0.00337986	0.000543742	2e-10	38.6377
	Large artery stroke	rs2461825	3	119529605	NR1I2	A	G	0.289364	0.00540828	0.000569173	2.8e-21	90.2879
	Large artery stroke	rs7652269	3	123536182	MYLK	T	C	0.754135	0.00492563	0.000597112	3.8e-17	68.0475
	Large artery stroke	rs10512628	3	124341806	KALRN	T	C	0.512898	0.00567261	0.000514536	3e-28	121.544
	Large artery stroke	rs16843991	3	136196028	STAG1	T	C	0.659119	-0.00527913	0.000542194	2.5e-23	94.8015		excluded
	Large artery stroke	rs2004108	3	149101775	TM4SF1-AS1	A	G	0.607265	-0.00428562	0.000528624	1.6e-17	65.7254
	Large artery stroke	rs9870457	3	149209610	TM4SF4	A	G	0.414086	-0.00368058	0.000522204	1.2e-12	49.6766
	Large artery stroke	rs78376817	3	160026630	TRIM59-IFT80	T	C	0.738271	-0.00702893	0.000586703	4.1e-35	143.53
	Large artery stroke	rs11928798	3	170727408	SLC2A2	A	G	0.875504	-0.0157994	0.000777713	4.3e-94	412.708		excluded
	Large artery stroke	rs111703587	3	172264728	TNFSF10;LINC02068	T	C	0.952727	-0.0126429	0.00121633	2e-25	108.041
	Large artery stroke	rs16862908	3	187753889	LINC01991;LPP-AS2	T	G	0.626254	-0.00338039	0.000534441	9.3e-11	40.0068
	Large artery stroke	rs76898988	3	191060610	CCDC50	T	C	0.761171	0.00355891	0.000604291	1.4e-09	34.685
	Large artery stroke	rs2236995	4	1704542	SLBP	T	G	0.476571	-0.00286045	0.000514427	1.2e-08	30.9187		excluded
	Large artery stroke	rs13108218	4	3443931	HGFAC	A	G	0.384502	0.0063266	0.000532708	1.3e-32	141.047		excluded
	Large artery stroke	rs952904	4	37486328	C4orf19	A	C	0.41549	0.00345051	0.000522662	1.1e-10	43.5838
	Large artery stroke	rs11940694	4	39414993	KLB	A	G	0.395382	-0.00538675	0.000530568	2.5e-23	103.079		excluded
	Large artery stroke	rs9997405	4	69465769	UGT2B17;UGT2B15	T	C	0.372982	-0.00523772	0.000614026	2.1e-18	72.7631
	Large artery stroke	rs4694596	4	69934355	UGT2B7	A	C	0.526448	0.00432104	0.000513658	1.8e-16	70.7666
	Large artery stroke	rs11098275	4	79536646	ANXA3;LINC01094	T	C	0.378955	0.00463396	0.000531689	2.6e-19	75.9607
	Large artery stroke	rs345328	4	86763901	ARHGAP24	T	C	0.642479	0.00312064	0.000539622	5.1e-09	33.4432
	Large artery stroke	rs6811902	4	88213884	KLHL8;MIR5705	T	C	0.564501	0.00433989	0.000518601	5.3e-17	70.0311
	Large artery stroke	rs13135092	4	103198082	SLC39A8	A	G	0.916434	0.00632635	0.000933109	2.1e-12	45.9665		excluded
	Large artery stroke	rs326888	4	112714998	MIR297;FAM241A	T	C	0.395823	-0.00351824	0.000526263	3.4e-12	44.6936
	Large artery stroke	rs34192564	4	140892589	MAML3	A	G	0.703138	-0.00343067	0.000562016	2.6e-10	37.2615
	Large artery stroke	rs17797449	4	146368786	LINC02266;SMAD1	T	C	0.549188	-0.00338301	0.00051741	1.5e-11	42.7501
	Large artery stroke	rs4835261	4	146781747	ZNF827	T	C	0.838057	-0.0247776	0.000699652	1e-200	1254.16
	Large artery stroke	rs60718363	4	184190877	WWC2	T	C	0.760311	-0.00444342	0.000604332	4.5e-14	54.0609
	Large artery stroke	rs35901985	4	186580062	SORBS2	A	G	0.821181	0.00366887	0.000672925	1.1e-08	29.7256
	Large artery stroke	rs2731798	5	17095350	MYO10;BASP1-AS1	A	G	0.706386	-0.00335235	0.000569164	7e-10	34.6916
	Large artery stroke	rs10075805	5	31021358	LOC105374704;CDH6	A	G	0.71973	0.0156393	0.000572794	1.4e-170	745.483
	Large artery stroke	rs4074793	5	52193125	ITGA1	A	G	0.924727	-0.0193879	0.000974766	1.6e-92	395.604
	Large artery stroke	rs255754	5	53320109	ARL15	T	C	0.310835	-0.00311164	0.000557037	1.4e-08	31.204
	Large artery stroke	rs3936511	5	55860781	C5orf67	A	G	0.808087	-0.00576268	0.000656677	7e-19	77.0097		excluded
	Large artery stroke	rs1364076	5	72124610	TNPO1	A	G	0.285834	-0.0047063	0.000568799	2e-16	68.4607
	Large artery stroke	rs9293684	5	75705131	IQGAP2	A	G	0.341236	0.00396772	0.000542336	4.2e-14	53.5236
	Large artery stroke	rs2243022	5	76119105	F2RL1	A	G	0.474829	-0.00283867	0.000515291	1.7e-08	30.3476
	Large artery stroke	rs6861942	5	77812808	LHFPL2	T	C	0.649522	0.00304949	0.000539098	8.9e-09	31.9977
	Large artery stroke	rs1363896	5	106625682	LINC01950;EFNA5	A	C	0.529061	0.00284773	0.000516174	1.9e-08	30.4372
	Large artery stroke	rs27750	5	106814090	EFNA5	T	C	0.366322	0.00369804	0.000533399	3.1e-12	48.0661
	Large artery stroke	rs163895	5	106879502	EFNA5	T	G	0.858198	0.0107079	0.000739415	1.7e-48	209.716
	Large artery stroke	rs1867324	5	112539955	MCC	A	G	0.318586	0.00384501	0.000556899	7.4e-13	47.6697
	Large artery stroke	rs13154356	5	122744178	CEP120	T	C	0.83221	0.00425504	0.000687611	4.9e-10	38.2932		excluded
	Large artery stroke	rs56121115	5	132409074	HSPA4	A	G	0.744308	0.00648098	0.000589548	4.7e-28	120.849
	Large artery stroke	rs269783	5	139515394	IGIP;LOC101929719	A	G	0.82993	-0.00375709	0.000684017	4.8e-09	30.1696
	Large artery stroke	rs62383006	5	156709342	CYFIP2	A	G	0.944896	0.0133206	0.00112566	5.3e-32	140.034
	Large artery stroke	rs13182244	5	166832662	TENM2	T	C	0.286793	0.00778698	0.00056898	2.8e-43	187.303
	Large artery stroke	rs2569215	5	171858228	SH3PXD2B	A	G	0.569239	0.00282541	0.000520803	2.2e-08	29.4317
	Large artery stroke	rs634501	5	180218668	MGAT1	A	G	0.265654	0.0040136	0.000583377	5.9e-12	47.3336
	Large artery stroke	rs28677166	6	7059136	LY86;RREB1	A	C	0.954587	-0.00733458	0.00124646	4.9e-09	34.6253
	Large artery stroke	rs11752007	6	7242605	RREB1	T	C	0.873791	-0.00663711	0.00077715	3.7e-18	72.9371
	Large artery stroke	rs201336	6	21048124	CDKAL1	A	G	0.809941	0.00358757	0.000654448	9e-09	30.0504
	Large artery stroke	rs12190285	6	21924326	CASC15	T	G	0.705234	0.00996516	0.000563964	2.4e-71	312.224
	Large artery stroke	rs114088263	6	34187366	GRM4;HMGA1	T	C	0.95268	-0.00852216	0.00121793	3.5e-13	48.9615
	Large artery stroke	rs6907508	6	34592090	ILRUN	A	G	0.884307	0.00826767	0.000805757	2.7e-26	105.283		excluded
	Large artery stroke	rs10947978	6	41471608	LINC01276	A	C	0.383697	-0.00308871	0.000538634	7.7e-09	32.8826
	Large artery stroke	rs6458922	6	53215119	ELOVL5;GCLC	T	C	0.879165	-0.00464301	0.000791186	3.3e-09	34.4383
	Large artery stroke	rs9296736	6	53924697	MLIP	T	C	0.310277	0.0101331	0.00055693	2e-73	331.042		excluded
	Large artery stroke	rs12202204	6	126686407	CENPW;NONE	A	G	0.686199	-0.00358751	0.000554497	1.1e-11	41.8589		excluded
	Large artery stroke	rs9375698	6	130368602	L3MBTL3	A	G	0.327113	-0.00477813	0.000547636	2.4e-19	76.1258		excluded
	Large artery stroke	rs9403170	6	140604913	MIR3668;MIR4465	T	G	0.796667	0.0038968	0.000638713	1.1e-09	37.2224
	Large artery stroke	rs73577696	6	158409245	SYNJ2	A	G	0.789307	-0.00708923	0.000633134	5.3e-30	125.374
	Large artery stroke	rs3123132	6	159231487	EZR	T	C	0.332633	0.00485022	0.000546375	2.2e-18	78.8027
	Large artery stroke	rs10484656	6	168138241	LINC02487;LINC01558	A	C	0.842544	0.00522941	0.000705477	1.4e-13	54.9465
	Large artery stroke	rs12701220	7	1022728	CYP2W1	T	C	0.788928	0.00618848	0.000631882	9e-24	95.9171
	Large artery stroke	rs112821842	7	1444311	UNCX;MICALL2	T	G	0.916361	-0.00593946	0.000928375	1.3e-10	40.9305
	Large artery stroke	rs7780562	7	26022414	MIR148A;NFE2L3	A	C	0.205321	-0.0107855	0.000662686	1.2e-59	264.89
	Large artery stroke	rs4719925	7	28188995	JAZF1	A	G	0.915691	-0.00488966	0.000925812	4e-08	27.8941
	Large artery stroke	rs11772521	7	28895777	CREB5;TRIL	T	C	0.779945	-0.00462867	0.000626182	1.3e-13	54.6401
	Large artery stroke	rs2971672	7	44205906	GCK	A	C	0.627321	-0.00366517	0.000532193	1.1e-11	47.4297
	Large artery stroke	rs111363146	7	44801682	ZMIZ2	T	C	0.862841	0.00550793	0.000748526	9.4e-14	54.1456		excluded
	Large artery stroke	rs13234131	7	73025975	MLXIPL	A	G	0.871817	0.0164979	0.000767982	3.2e-107	461.483		excluded
	Large artery stroke	rs236671	7	75061419	POM121C	A	G	0.419812	-0.00393274	0.000523844	3.5e-15	56.362		excluded
	Large artery stroke	rs6955747	7	77306394	APTR	A	C	0.48607	0.00493523	0.000515811	2.9e-21	91.5448
	Large artery stroke	rs917154	7	99020806	ATP5MF-PTCD1;PTCD1	A	G	0.845021	0.00386787	0.000712188	1.9e-08	29.4954		excluded
	Large artery stroke	rs38857	7	116365413	MET	T	C	0.290999	0.00614331	0.000569392	1.1e-28	116.408
	Large artery stroke	rs17168118	7	134576840	CALD1	A	G	0.707124	-0.00502609	0.000571899	8.3e-19	77.2364
	Large artery stroke	rs7787719	7	135039161	STRA8;CNOT4	T	C	0.585127	-0.00346819	0.000524828	5.3e-12	43.6689
	Large artery stroke	rs4725617	7	143097100	EPHA1	A	G	0.0726773	-0.00612603	0.000989432	2.5e-10	38.3342
	Large artery stroke	rs10102352	8	9206069	LOC157273;TNKS	A	G	0.395319	-0.00535094	0.000529457	2.9e-24	102.141		excluded
	Large artery stroke	rs3808605	8	10698394	LOC101929229	T	C	0.743801	0.00381791	0.000591353	4.8e-11	41.6829
	Large artery stroke	rs1495745	8	18262723	NAT2;PSD3	T	G	0.274326	0.00428965	0.000577376	1.3e-14	55.1984
	Large artery stroke	rs900776	8	21918089	DMTN	A	C	0.825375	-0.0123786	0.000679612	1.8e-77	331.758
	Large artery stroke	rs28503706	8	55441799	SOX17;RP1	A	G	0.791982	-0.00941906	0.000633707	5.4e-51	220.922
	Large artery stroke	rs58448625	8	59380259	UBXN2B;CYP7A1	A	G	0.80444	0.00556403	0.000650131	1.7e-18	73.2449
	Large artery stroke	rs2941487	8	76480350	HNF4G;LINC01111	T	C	0.522124	0.00372529	0.000514528	5e-14	52.4206		excluded
	Large artery stroke	rs2515236	8	95934907	NDUFAF6	A	G	0.638188	-0.00621214	0.000536075	5.6e-32	134.286
	Large artery stroke	rs6469812	8	120128070	COLEC10;MAL2	T	C	0.453714	-0.00452726	0.00051795	1.3e-19	76.4003
	Large artery stroke	rs2980875	8	126481747	TRIB1;LINC00861	A	G	0.534721	0.00892292	0.000515885	5.3e-65	299.163		excluded
	Large artery stroke	rs1330307	9	4305064	GLIS3;SLC1A1	A	C	0.513657	0.00339688	0.000517345	2.1e-11	43.1122
	Large artery stroke	rs4740823	9	5632721	RIC1	A	G	0.677316	0.00404007	0.000552148	5.3e-13	53.5386
	Large artery stroke	rs10810125	9	14292104	NFIB	T	C	0.67658	-0.00336102	0.000552429	2.7e-10	37.016
	Large artery stroke	rs1951432	9	35757075	RGP1	A	G	0.337229	0.00289159	0.000544476	1.4e-08	28.2043
	Large artery stroke	rs1982151	9	86617265	RMI1	A	G	0.256648	-0.00321969	0.000589583	6.2e-09	29.8221		excluded
	Large artery stroke	rs10797117	9	92201797	SEMA4D;GADD45G	A	C	0.689957	-0.00369755	0.000558482	2.1e-11	43.8339		excluded
	Large artery stroke	rs10821066	9	95840479	SUSD3	A	G	0.839902	-0.00417346	0.00070229	7e-10	35.315
	Large artery stroke	rs12000215	9	112223059	PTPN3	A	G	0.680759	0.00450921	0.000555976	1.4e-15	65.7792
	Large artery stroke	rs12352805	9	119711291	ASTN2	A	C	0.820953	-0.0044028	0.000674209	6.4e-10	42.6451
	Large artery stroke	rs13284665	9	131513370	ZER1	A	G	0.867122	0.0111774	0.000759719	5.9e-52	216.459
	Large artery stroke	rs4962126	9	136176998	ABO;SURF6	T	C	0.406545	0.00313048	0.00052696	3.7e-09	35.2912
	Large artery stroke	rs1832007	10	5254847	AKR1C4	A	G	0.846251	-0.00462991	0.000712373	6.8e-10	42.2406
	Large artery stroke	rs34346558	10	11904834	PROSER2-AS1	A	C	0.794149	-0.00480952	0.000635816	5e-14	57.219
	Large artery stroke	rs6482225	10	22861591	PIP4K2A	A	C	0.0554252	0.00614338	0.00112313	9.7e-09	29.9195
	Large artery stroke	rs4539260	10	35086350	PARD3	A	G	0.264056	-0.00517795	0.000582422	9.4e-19	79.0388
	Large artery stroke	rs7068127	10	52606488	A1CF	A	G	0.584019	-0.0065968	0.000521682	4.3e-38	159.902
	Large artery stroke	rs12258523	10	60365975	BICC1	T	C	0.633759	-0.00421156	0.000535711	3.4e-16	61.8052
	Large artery stroke	rs11815438	10	62501737	ANK3;CDK1	T	C	0.76497	0.00418523	0.000606746	3.1e-12	47.58
	Large artery stroke	rs1009984	10	64916469	NRBF2;JMJD1C	T	G	0.153365	-0.00533995	0.000713627	1.4e-13	55.9928
	Large artery stroke	rs4691	10	75561916	NDST2	T	C	0.731155	0.00344265	0.000580491	4.9e-09	35.1718
	Large artery stroke	rs55910200	10	79665173	DLG5	T	C	0.749707	-0.0170614	0.000592708	3.3e-185	828.605
	Large artery stroke	rs10887768	10	89755601	PTEN;RNLS	T	C	0.70865	-0.00355812	0.000566306	1.3e-10	39.4765
	Large artery stroke	rs12359135	10	94843535	CYP26A1;MYOF	T	C	0.479591	0.00441534	0.000515599	7.5e-19	73.3338
	Large artery stroke	rs1889931	10	95320440	CEP55;FFAR4	T	C	0.788998	0.00491194	0.000632356	2.3e-15	60.3369
	Large artery stroke	rs7101333	10	99083669	FRAT1;FRAT2	A	G	0.715716	-0.0032958	0.000570375	2.3e-09	33.3888		excluded
	Large artery stroke	rs17216177	10	101603522	ABCC2	T	C	0.942578	0.0153846	0.00110503	5.5e-47	193.831
	Large artery stroke	rs56317403	10	102670196	PAX2;SLF2	T	G	0.796832	0.00494522	0.000639423	1e-15	59.8129
	Large artery stroke	rs7094463	10	114711983	TCF7L2	A	G	0.466678	-0.00319508	0.00051549	8.7e-10	38.417
	Large artery stroke	rs11245322	10	126323766	FAM53B	A	G	0.695345	-0.00417594	0.000560855	4.2e-14	55.438
	Large artery stroke	rs12286521	11	573554	LOC143666	A	G	0.651852	0.00317538	0.000540402	3.8e-09	34.5269
	Large artery stroke	rs6597946	11	1037888	MUC6;LINC02688	A	G	0.242681	-0.00363775	0.000600652	1.5e-09	36.6792
	Large artery stroke	rs11022130	11	12071547	LINC02547	A	G	0.751287	0.0101673	0.000598587	2.3e-67	288.507
	Large artery stroke	rs11025251	11	19788691	NAV2	T	C	0.669773	-0.0038849	0.000551971	1.4e-11	49.5367
	Large artery stroke	rs1235089	11	30375316	ARL14EP;MPPED2	A	G	0.31126	0.00314483	0.000557263	1.5e-08	31.8474		excluded
	Large artery stroke	rs17358295	11	34653771	EHF	T	G	0.89411	0.0101509	0.000836724	4.8e-36	147.179
	Large artery stroke	rs12274437	11	47886541	NUP160;PTPRJ	T	G	0.941689	-0.00724421	0.00109779	7e-11	43.5455
	Large artery stroke	rs2729361	11	57342402	UBE2L6;SERPING1	T	C	0.470289	0.00289716	0.000516313	1.5e-08	31.4861
	Large artery stroke	rs11229489	11	58244917	OR5B12;OR5B21	A	G	0.788299	0.00576875	0.000630193	1.2e-20	83.7946
	Large artery stroke	rs17157266	11	62199817	SCGB1A1;AHNAK	T	C	0.821761	0.0119203	0.000672495	3.7e-74	314.193
	Large artery stroke	rs1144789	11	65389631	PCNX3	A	G	0.423746	0.00321524	0.000520207	1.4e-09	38.201
	Large artery stroke	rs489337	11	65854561	PACS1	A	G	0.240746	0.00399477	0.00060485	1.2e-11	43.6203		excluded
	Large artery stroke	rs7130588	11	76270683	EMSY;LRRC32	A	G	0.638068	0.00314286	0.000535224	4.4e-09	34.4809
	Large artery stroke	rs4945313	11	78599783	TENM4	A	G	0.352024	0.00610574	0.000538952	3.8e-29	128.344
	Large artery stroke	rs530939	11	78871554	TENM4	T	C	0.39367	0.00516474	0.000526719	2e-22	96.1477
	Large artery stroke	rs11214086	11	111981853	SDHD;IL18	T	C	0.631954	0.00298302	0.000536286	2.3e-08	30.9399
	Large artery stroke	rs112550735	11	118303200	LOC100131626;KMT2A	T	C	0.957011	-0.0124711	0.00127987	2.8e-23	94.9462
	Large artery stroke	rs10892324	11	118903039	SLC37A4;HYOU1	T	G	0.540849	0.00274902	0.000509479	2.2e-08	29.1141		excluded
	Large artery stroke	rs73018243	11	122604700	UBASH3B	T	C	0.80402	-0.00437381	0.000650161	2.6e-11	45.2562
	Large artery stroke	rs10849448	12	6493351	LTBR	A	G	0.247714	0.00374985	0.000607287	9.1e-11	38.1276
	Large artery stroke	rs7956634	12	15321194	RERG	T	C	0.79986	0.00495527	0.000642938	8.5e-16	59.4014
	Large artery stroke	rs11045235	12	20578881	PDE3A	A	G	0.781244	0.00376367	0.000624523	3.4e-10	36.3184
	Large artery stroke	rs7306033	12	21014178	SLCO1B3;SLCO1B3-SLCO1B7	A	G	0.853224	-0.0116713	0.000724971	3.6e-60	259.177
	Large artery stroke	rs12318598	12	25407726	KRAS;LMNTD1	A	G	0.915735	0.0083005	0.000927004	4.2e-20	80.1762
	Large artery stroke	rs11175518	12	40580318	LINC02471;LRRK2	T	C	0.931063	0.00606622	0.00101431	1e-09	35.768
	Large artery stroke	rs907348	12	51788340	SLC4A8	T	C	0.362602	0.00426847	0.000534651	3.1e-15	63.7388
	Large artery stroke	rs7133528	12	53275334	KRT78;KRT8	T	C	0.342027	0.00453257	0.000540544	5.4e-17	70.3116
	Large artery stroke	rs56264182	12	64238097	SRGAP1	A	G	0.825019	0.00405969	0.000675134	3.8e-09	36.1581
	Large artery stroke	rs12830585	12	81367754	LIN7A;ACSS3	A	G	0.733592	-0.00412543	0.000584261	1.1e-12	49.8568
	Large artery stroke	rs324801	12	83938605	TMTC2;SLC6A15	T	C	0.573793	0.00300804	0.000519055	2.8e-09	33.5846		excluded
	Large artery stroke	rs10506973	12	89866780	POC1B	A	G	0.653898	-0.00438308	0.000539745	1.2e-16	65.9449
	Large artery stroke	rs7133949	12	95849798	MIR3685;METAP2	T	G	0.573252	0.00510175	0.000520064	8.1e-24	96.2332
	Large artery stroke	rs7970999	12	100905556	NR1H4	T	C	0.942694	0.00768656	0.00110607	4.7e-12	48.2946
	Large artery stroke	rs55939346	12	109084889	CORO1C	A	G	0.641449	0.00549547	0.000534789	7.9e-25	105.595
	Large artery stroke	rs73413596	12	111582630	CUX2	T	C	0.924283	-0.0120136	0.000976274	7.8e-35	151.427
	Large artery stroke	rs35444	12	115552437	TBX3;MED13L	A	G	0.618156	-0.00294035	0.000527004	1e-08	31.1294
	Large artery stroke	rs2701184	12	121353088	XLOC_009911;HNF1A-AS1	T	G	0.59329	0.0159978	0.000523268	1e-200	934.7
	Large artery stroke	rs2393794	12	121378976	XLOC_009911;HNF1A-AS1	T	C	0.814181	-0.00920018	0.00066565	3.2e-46	191.03
	Large artery stroke	rs3817189	12	121711768	CAMKK2	T	G	0.587151	-0.005554	0.000520882	1.8e-28	113.693
	Large artery stroke	rs1532944	12	124875657	NCOR2	T	C	0.492794	0.0034797	0.000523227	4.7e-11	44.2286
	Large artery stroke	rs565596	13	27680520	USP12	T	C	0.938881	-0.0105403	0.00107773	2.5e-23	95.6502
	Large artery stroke	rs1974378	13	28440454	PLUT	A	G	0.434297	0.00869033	0.00051956	1.5e-65	279.77
	Large artery stroke	rs11620388	13	28501598	PDX1;LINC00543	A	G	0.874894	-0.0051292	0.000778396	2.1e-11	43.4208
	Large artery stroke	rs73176948	13	41611271	ELF1	A	G	0.92546	0.00763512	0.000983535	9.7e-15	60.2632
	Large artery stroke	rs9563063	13	52125748	MIR4703	T	C	0.931959	0.00628523	0.00102511	2.6e-10	37.5925
	Large artery stroke	rs73220655	13	73646672	KLF5	A	G	0.681225	0.00331538	0.000554115	4.3e-10	35.7987
	Large artery stroke	rs544012	13	110878639	COL4A1	T	G	0.265088	-0.00325085	0.000595603	3.3e-08	29.7907
	Large artery stroke	rs12855875	13	110938156	COL4A1	A	G	0.79956	0.00609522	0.00064518	3.9e-22	89.2518
	Large artery stroke	rs1888003	13	111019865	COL4A2	A	G	0.254471	0.00360364	0.00059221	3.8e-09	37.0281
	Large artery stroke	rs17102745	14	35263983	BAZ1A	T	C	0.905386	-0.00485611	0.000878106	1.3e-08	30.5832
	Large artery stroke	rs8017160	14	50161595	KLHDC1	A	G	0.309271	0.00329456	0.000556161	7.5e-09	35.0908
	Large artery stroke	rs3861491	14	50440474	MIR6076;LINC01588	A	G	0.361407	-0.00556571	0.000536108	1.3e-26	107.78
	Large artery stroke	rs7148045	14	69699559	EXD2	T	C	0.69241	-0.00370053	0.000558732	5.5e-13	43.8653
	Large artery stroke	rs76891117	14	73399837	DCAF4	A	G	0.897671	-0.00596921	0.000848172	6.1e-14	49.5297
	Large artery stroke	rs1005421	14	89886940	FOXN3	T	C	0.416623	-0.0029107	0.000525053	1.7e-08	30.7318
	Large artery stroke	rs34976218	14	103559153	LBHD2;EXOC3L4	A	G	0.468745	0.0209972	0.000520757	1e-200	1625.75
	Large artery stroke	rs2234137	14	103597322	TNFAIP2	A	G	0.901514	-0.0185189	0.000871892	8.5e-103	451.133
	Large artery stroke	rs1079298	14	103791045	LOC105378183;LOC105370687	T	C	0.721021	0.00438819	0.000572863	1.2e-14	58.6772
	Large artery stroke	rs60884629	15	39919159	FSIP1	A	G	0.895713	-0.00579503	0.000842554	4.9e-12	47.306
	Large artery stroke	rs652196	15	40376147	SRP14-AS1;BMF	A	G	0.255911	0.00382867	0.000595055	1.9e-10	41.3982
	Large artery stroke	rs150844304	15	43726625	TP53BP1	A	C	0.974314	0.015052	0.00162855	2.7e-21	85.4252		excluded
	Large artery stroke	rs62021589	15	49868818	FAM227B	T	G	0.619143	-0.00361976	0.000530215	1.7e-11	46.6075
	Large artery stroke	rs72749499	15	57295579	TCF12	A	G	0.927219	-0.00656443	0.000992131	9.3e-12	43.778
	Large artery stroke	rs261338	15	58735005	LIPC-AS1	A	G	0.168994	0.00379099	0.000692012	1.4e-08	30.0108
	Large artery stroke	rs340025	15	60908307	RORA-AS1	T	C	0.420152	-0.0133535	0.000523174	1.4e-145	651.475		excluded
	Large artery stroke	rs11635675	15	63793238	LINC02568;USP3	T	G	0.656369	-0.00591123	0.000542236	8.4e-28	118.844		excluded
	Large artery stroke	rs12442886	15	72473611	GRAMD2A	T	C	0.244217	-0.0055011	0.000600203	8.1e-20	84.0045
	Large artery stroke	rs8032531	15	73977271	CD276	A	G	0.570511	-0.0089738	0.000520383	1.2e-68	297.376
	Large artery stroke	rs7170790	15	85870724	GOLGA6L3;MIR7706	A	G	0.582153	-0.00386353	0.000524119	3.6e-13	54.3386
	Large artery stroke	rs8023580	15	96708291	NR2F2-AS1	T	C	0.722819	-0.00517295	0.000576003	1.5e-20	80.6542
	Large artery stroke	rs62030794	16	422516	TMEM8A	T	G	0.931786	-0.00979272	0.00102181	7e-23	91.8473
	Large artery stroke	rs13331284	16	2221157	TRAF7	T	C	0.940519	0.00754498	0.00109384	1.3e-13	47.5783
	Large artery stroke	rs6501179	16	3610642	NLRC3	T	C	0.560266	-0.00338734	0.000519906	1.5e-11	42.449
	Large artery stroke	rs841219	16	4741636	MGRN1	T	C	0.401913	-0.0030925	0.000525288	4.8e-09	34.6597
	Large artery stroke	rs3784924	16	11644842	LITAF	A	G	0.68604	-0.00679458	0.00055969	4.7e-34	147.377
	Large artery stroke	rs8044603	16	30559377	ZNF747;ZNF764	A	G	0.753141	-0.00582045	0.000598368	1.1e-22	94.6186		excluded
	Large artery stroke	rs7203398	16	53189672	CHD9	A	C	0.718202	-0.00334475	0.000576144	1.1e-08	33.7027
	Large artery stroke	rs2304488	16	58074210	MMP15	A	G	0.76365	0.00786031	0.000607051	2.4e-40	167.66
	Large artery stroke	rs2011779	16	68837496	CDH1	A	G	0.611645	-0.00283771	0.000534335	4.2e-09	28.2039
	Large artery stroke	rs217184	16	72105965	HPR	T	C	0.807414	0.00487338	0.000653731	4.4e-14	55.5728		excluded
	Large artery stroke	rs12922660	16	73200017	C16orf47;LINC01568	A	G	0.582014	-0.00327693	0.000522247	6.4e-12	39.3715
	Large artery stroke	rs7189522	16	80498094	LOC102724084	T	C	0.270622	0.0134189	0.0005789	5e-126	537.312
	Large artery stroke	rs12925563	16	81258330	PKD1L2;BCO1	T	C	0.472612	0.0029028	0.000517182	1.4e-08	31.5027
	Large artery stroke	rs34139656	16	88534923	ZFPM1	A	G	0.672435	-0.003914	0.00055228	2.9e-12	50.2254
	Large artery stroke	rs871841	17	8216468	ARHGEF15	T	C	0.50196	-0.00352717	0.00051544	1.2e-12	46.827
	Large artery stroke	rs8075751	17	16941236	LINC02090;MPRIP	A	G	0.889469	-0.00494055	0.000820644	3.3e-10	36.2444
	Large artery stroke	rs2525564	17	29652531	NF1	A	G	0.384637	-0.00436901	0.000529084	1.4e-17	68.1894		excluded
	Large artery stroke	rs2466853	17	31246036	MYO1D;TMEM98	T	C	0.610166	0.00350534	0.000529916	1.4e-10	43.7569
	Large artery stroke	rs12951345	17	36077863	HNF1B	A	C	0.772074	-0.0085084	0.000615225	8.3e-45	191.262
	Large artery stroke	rs4793991	17	47001801	UBE2Z	A	G	0.470357	-0.00331267	0.000515654	9.7e-11	41.2705		excluded
	Large artery stroke	rs7218545	17	60037150	MED13	T	C	0.785226	0.00351457	0.000627692	1.8e-08	31.351
	Large artery stroke	rs17633437	17	64301842	PRKCA	A	G	0.609509	-0.00279466	0.000528547	4.2e-08	27.957
	Large artery stroke	rs12450363	17	65840108	BPTF	T	C	0.804284	-0.00816242	0.000649134	8.9e-38	158.114		excluded
	Large artery stroke	rs9911723	17	70107882	SOX9-AS1	A	G	0.304309	-0.00712342	0.000563193	6.4e-38	159.979
	Large artery stroke	rs93075	17	75370468	SEPTIN9	T	G	0.306055	-0.00578351	0.000561148	3.9e-28	106.225
	Large artery stroke	rs11657440	17	79480686	ACTG1	T	C	0.582429	-0.00995636	0.000523274	5.1e-83	362.029
	Large artery stroke	rs11663085	18	782898	YES1	A	G	0.895495	-0.00492818	0.000846301	9.8e-09	33.9097
	Large artery stroke	rs873351	18	19607126	MIB1;GATA6-AS1	T	C	0.946377	-0.0104571	0.00114351	1.6e-20	83.6262
	Large artery stroke	rs73416859	18	33100303	INO80C;MIR3975	T	C	0.818834	0.00374812	0.000670735	3.6e-08	31.2266
	Large artery stroke	rs7226404	18	55319472	ATP8B1;LOC100505549	A	C	0.850067	0.00819833	0.00072263	1.9e-32	128.712
	Large artery stroke	rs28613955	18	55425203	ATP8B1	A	G	0.914799	-0.0054595	0.000923816	1.3e-09	34.9249
	Large artery stroke	rs4503880	18	56084054	NEDD4L;MIR122	T	C	0.201548	0.0214762	0.00064499	1e-200	1108.69
	Large artery stroke	rs351973	19	795457	MISP;PTBP1	A	G	0.35971	-0.00794375	0.000548649	4.8e-48	209.634
	Large artery stroke	rs4807709	19	5289522	PTPRS	A	G	0.483784	-0.00266298	0.000513814	1.5e-08	26.8611
	Large artery stroke	rs2306969	19	5851801	LOC101928844	A	G	0.22753	0.00503815	0.000647882	1.1e-14	60.4714
	Large artery stroke	rs5030377	19	10393234	ICAM1	A	G	0.620559	0.0034921	0.000531287	3.2e-11	43.2031
	Large artery stroke	rs8111532	19	17835520	MAP1S	A	G	0.504973	-0.00688653	0.000513977	1.6e-41	179.52
	Large artery stroke	rs11668601	19	18214521	MAST3	T	C	0.746457	-0.00748274	0.000591921	2.7e-40	159.806		excluded
	Large artery stroke	rs73039431	19	33523197	RHPN2	A	G	0.953028	-0.014443	0.0012245	1.6e-32	139.122
	Large artery stroke	rs7247349	19	33887160	PEPD	A	C	0.502922	0.00779527	0.000514466	2.6e-51	229.588
	Large artery stroke	rs12972925	19	39393498	NFKBIB	A	G	0.398937	-0.00344429	0.000525956	1.4e-11	42.8845
	Large artery stroke	rs73045256	19	41811072	HNRNPUL1	A	G	0.943125	-0.00827398	0.00112137	1.1e-13	54.4416
	Large artery stroke	rs8112983	19	49229525	RASIP1	T	C	0.463249	-0.012006	0.00051731	7.1e-124	538.635		excluded
	Large artery stroke	rs4560020	19	50042535	RCN3	A	G	0.923548	-0.00530924	0.000966095	4.1e-08	30.2013
	Large artery stroke	rs150996533	20	3664915	ADAM33;SIGLEC1	A	G	0.933017	-0.00894885	0.00104077	5.7e-19	73.9307
	Large artery stroke	rs17457340	20	10640042	JAG1	T	C	0.92352	0.00575243	0.000973163	1.3e-09	34.9407
	Large artery stroke	rs57247898	20	14639769	MACROD2	A	G	0.668945	0.00430041	0.000548697	9.5e-16	61.4263
	Large artery stroke	rs6135224	20	14677650	MACROD2	A	G	0.690797	-0.00728697	0.000557563	2.5e-39	170.807
	Large artery stroke	rs6087990	20	31349908	DNMT3B	T	C	0.58583	-0.00573428	0.000523937	6.1e-29	119.784
	Large artery stroke	rs6072249	20	39656342	LOC100128988;TOP1	A	G	0.527732	-0.00687269	0.000517083	2.4e-42	176.658
	Large artery stroke	rs3212199	20	43046045	HNF4A	T	G	0.41119	-0.00346902	0.000533543	1.1e-10	42.2741
	Large artery stroke	rs4809325	20	62341235	ZGPAT	T	C	0.0811479	-0.0074115	0.000943719	3.1e-15	61.6775
	Large artery stroke	rs229106	21	28237348	ADAMTS1;ADAMTS5	T	C	0.534387	-0.00299398	0.000518574	8.7e-09	33.3331
	Large artery stroke	rs12626489	21	30105305	LINC00161;N6AMT1	A	G	0.756121	-0.00540323	0.000602079	3.1e-19	80.5378
	Large artery stroke	rs59132205	21	33824901	EVA1C	A	G	0.906397	-0.00508192	0.000886883	2.7e-09	32.8339
	Large artery stroke	rs4816700	21	42261734	DSCAM;LINC00323	T	C	0.749452	0.00524857	0.000602794	6.6e-18	75.8131
	Large artery stroke	rs9980195	21	46268783	PTTG1IP	T	C	0.474453	0.0063358	0.000517269	2.2e-36	150.027
	Large artery stroke	rs12158906	22	18437382	MICAL3	A	G	0.760343	0.0185186	0.00059859	1e-200	957.1
	Large artery stroke	rs6003964	22	24269084	MIF-AS1;GSTT2B	T	C	0.169629	0.00870658	0.000679477	1.6e-38	164.19
	Large artery stroke	rs5760485	22	24986473	GGT1;LRRC75B	T	C	0.716129	-0.0356009	0.00056792	1e-200	3929.59
	Large artery stroke	rs1074487	22	25108767	POM121L10P;PIWIL3	A	G	0.799449	-0.0073889	0.000641893	5.7e-30	132.506
	Large artery stroke	rs2330929	22	25219930	SGSM1	T	C	0.656947	-0.0093234	0.000539508	1.1e-67	298.643
	Large artery stroke	rs139724	22	25284829	SGSM1	A	G	0.811679	-0.00653738	0.000655556	1.1e-22	99.4461
	Large artery stroke	rs695272	22	28856760	TTC28	T	C	0.336088	-0.00575537	0.000541377	4.1e-27	113.018
	Large artery stroke	rs6519133	22	39096602	JOSD1	T	C	0.605359	-0.00673096	0.000522686	6.7e-40	165.834
	Large artery stroke	rs2878117	22	50866559	PPP6R2	T	C	0.650131	0.00338552	0.000535877	5.3e-10	39.9136
